# Supplementary material for: 5-Bromo-3-(4-fluoro­phenyl­sulfin­yl)-2-methyl-1-benzofuran
Source: Acta Crystallogr Sect E Struct Rep Online. 2010 May 8;66(Pt 6):o1297. doi: 10.1107/S1600536810016181 (PMC2979595; doi:10.1107/S1600536810016181)
Supplement: Supplementary file 2 [file e-66-o1297-Isup2.hkl]

# 
# h,k,l, Fc-squared, Fo-squared, sigma(Fo-squared) and status flag 
# 
data_I
_shelx_title ' 1015 IN P2(1)/C' 
_shelx_refln_list_code          4 
_shelx_F_calc_maximum      228.11 
_exptl_crystal_F_000       704.00 
_reflns_d_resolution_high  0.7690 
 
loop_ 
 _symmetry_equiv_pos_as_xyz 
 'x, y, z' 
 '-x, y+1/2, -z+1/2' 
 '-x, -y, -z' 
 'x, -y-1/2, z-1/2' 
 
_cell_length_a    11.4704 
_cell_length_b     6.1776 
_cell_length_c    19.6420 
_cell_angle_alpha  90.000 
_cell_angle_beta   98.432 
_cell_angle_gamma  90.000 
 
_shelx_F_squared_multiplier     1.000 
 
loop_ 
 _refln_index_h 
 _refln_index_k 
 _refln_index_l 
 _refln_F_squared_calc 
 _refln_F_squared_meas 
 _refln_F_squared_sigma 
 _refln_observed_status 
   1   0   0     4842.99     4583.72     65.43 o 
   2   0   0     3649.14     3884.09     49.22 o 
   3   0   0    26422.17    23701.33    329.42 o 
   4   0   0    17578.66    16945.12    674.21 o 
   5   0   0    15397.10    15232.00    278.15 o 
   6   0   0     8975.75     9603.10    176.58 o 
   7   0   0     7354.26     7435.33    137.94 o 
   8   0   0      565.00      585.10     16.66 o 
   9   0   0     4335.87     4487.69    268.49 o 
  10   0   0     1137.70     1096.20     73.27 o 
  11   0   0     1800.41     1736.55     72.54 o 
  12   0   0      231.80      194.25     24.34 o 
  13   0   0      431.20      417.71     33.59 o 
  14   0   0      886.17      814.86     33.10 o 
   1   1   0     6843.60     6673.87    210.05 o 
   2   1   0      995.63     1061.54     13.79 o 
   3   1   0     2100.03     2207.64     24.60 o 
   4   1   0     2434.08     2504.72     26.09 o 
   5   1   0       22.95       19.23      1.37 o 
   6   1   0      409.24      395.12      6.15 o 
   7   1   0      487.98      519.22      7.67 o 
   8   1   0      147.60      139.85      4.29 o 
   9   1   0       74.02       73.92      4.06 o 
  10   1   0      179.06      178.56      8.22 o 
  11   1   0      117.65      111.16      7.26 o 
  12   1   0       51.31       54.92      9.73 o 
  13   1   0      335.96      304.94     14.98 o 
  14   1   0       20.17       20.97     10.22 o 
   0   2   0     5903.15     5710.84    130.24 o 
   1   2   0     2112.09     2187.18     32.52 o 
   2   2   0    19627.27    19089.97    428.29 o 
   3   2   0    12062.20    12044.01    218.64 o 
   4   2   0      823.35      710.22     11.36 o 
   5   2   0     5946.93     6217.95     71.37 o 
   6   2   0     3480.69     3691.05     38.50 o 
   7   2   0     3404.49     3339.24     59.04 o 
   8   2   0     2638.39     2628.22     53.92 o 
   9   2   0     2978.45     3032.26     59.87 o 
  10   2   0      531.57      544.21     13.76 o 
  11   2   0      454.77      503.46     13.91 o 
  12   2   0      248.44      275.00     12.67 o 
  13   2   0      113.19      118.79     10.33 o 
  14   2   0      336.02      389.09     16.37 o 
   1   3   0       91.61      113.26      5.32 o 
   2   3   0       51.34       69.22      3.68 o 
   3   3   0       28.79       44.13      5.83 o 
   4   3   0     1135.89     1162.77     24.22 o 
   5   3   0        0.56        4.70      2.84 o 
   6   3   0      151.48      149.91      4.54 o 
   7   3   0       23.50       32.73      4.84 o 
   8   3   0       31.67       22.15      4.98 o 
   9   3   0       35.54       40.56      6.04 o 
  10   3   0      279.55      288.99     13.12 o 
  11   3   0        9.80       -2.24     10.55 o 
  12   3   0        1.84        0.52      4.58 o 
  13   3   0        0.09       -3.06     14.26 o 
   0   4   0     3184.45     3171.35     61.68 o 
   1   4   0     6666.82     6791.45     99.48 o 
   2   4   0      148.28      121.97      5.12 o 
   3   4   0     1358.68     1320.80     24.10 o 
   4   4   0     1771.92     1794.45     31.63 o 
   5   4   0     2659.27     2561.49     60.15 o 
   6   4   0     1471.04     1498.58     27.35 o 
   7   4   0       66.20       73.12      7.36 o 
   8   4   0      470.50      488.13     16.32 o 
   9   4   0      239.12      264.97     17.59 o 
  10   4   0      705.62      677.11     41.87 o 
  11   4   0       99.12      107.92     23.12 o 
  12   4   0       74.84       60.06     13.96 o 
   1   5   0        8.14       10.07      3.35 o 
   2   5   0      380.61      374.72     10.31 o 
   3   5   0      452.09      489.54     17.57 o 
   4   5   0       16.79       13.82      4.75 o 
   5   5   0       52.65       55.04      9.35 o 
   6   5   0      394.67      330.64     17.20 o 
   7   5   0        0.46        7.65     10.29 o 
   8   5   0       24.90       11.82     10.95 o 
   9   5   0      126.33      109.49     14.39 o 
  10   5   0       38.82       45.42     12.88 o 
  11   5   0      146.09      158.70     17.37 o 
   0   6   0       10.80       29.21     11.20 o 
   1   6   0      219.26      211.62      9.53 o 
   2   6   0        6.09       12.19      6.58 o 
   3   6   0      356.57      334.19     15.20 o 
   4   6   0      136.27      116.56     11.30 o 
   5   6   0        1.95        4.73      9.47 o 
   6   6   0      334.02      345.23     18.36 o 
   7   6   0       47.79       55.97     12.14 o 
   8   6   0      195.13      188.65     29.94 o 
   9   6   0        0.95        6.51     16.55 o 
   1   7   0        2.64        1.25      8.59 o 
   2   7   0        0.71       -6.82     13.63 o 
   3   7   0        8.20        7.79     14.61 o 
   4   7   0      366.43      370.48     26.78 o 
   5   7   0        2.23        4.87     15.09 o 
   6   7   0      253.83      293.56     24.83 o 
   7   7   0       86.46       82.21     15.59 o 
   0   8   0       15.51       19.47     16.07 o 
   1   8   0       34.59       20.93     16.55 o 
 -14   1   1      248.83      240.42     13.93 o 
 -13   1   1       46.07       43.00      9.83 o 
 -12   1   1      135.87      122.81     18.67 o 
 -11   1   1      161.84      159.23      8.31 o 
 -10   1   1      369.21      333.61     13.16 o 
  -9   1   1       12.42        7.17      5.78 o 
  -8   1   1      227.96      224.20      5.89 o 
  -7   1   1     2171.39     2206.60     27.73 o 
  -6   1   1       93.10      115.69      4.58 o 
  -5   1   1      491.34      649.56      8.43 o 
  -4   1   1      545.51      559.28      7.04 o 
  -3   1   1     7081.00     7444.90     76.79 o 
  -2   1   1     5968.79     6548.90    104.71 o 
  -1   1   1      444.28      458.50      9.98 o 
   0   1   1     5786.93     5417.18     88.76 o 
   1   1   1     1260.67     1279.87     19.04 o 
   2   1   1      542.21      661.01      8.19 o 
   3   1   1      917.07     1093.89     12.61 o 
   4   1   1      524.95      512.55      6.70 o 
   5   1   1      981.87      982.39     11.81 o 
   6   1   1       18.38       28.23      2.88 o 
   7   1   1      206.21      203.63      5.35 o 
   8   1   1       54.03       46.40      2.53 o 
   9   1   1     1319.07     1265.61     28.63 o 
  10   1   1       15.61       16.41      5.41 o 
  11   1   1        0.72       -6.18      7.17 o 
  12   1   1       60.21       58.40      9.19 o 
  13   1   1        0.97       -1.95      9.19 o 
  14   1   1        2.19        1.99      9.82 o 
 -14   2   1        0.74       -3.81      9.56 o 
 -13   2   1      151.17      154.36     10.83 o 
 -12   2   1       92.91       95.81     10.19 o 
 -11   2   1       74.47       78.92      7.06 o 
 -10   2   1      512.20      514.02     13.20 o 
  -9   2   1      338.79      301.45      9.54 o 
  -8   2   1      598.43      580.71     20.90 o 
  -7   2   1      390.36      419.66      7.15 o 
  -6   2   1      349.72      393.16      5.83 o 
  -5   2   1      578.50      546.41     11.36 o 
  -4   2   1      195.66      240.00      8.85 o 
  -3   2   1     1672.31     1616.82     31.94 o 
  -2   2   1       30.04       35.71      2.56 o 
  -1   2   1      522.02      503.08     10.85 o 
   0   2   1       53.06       54.90      2.93 o 
   1   2   1      734.07      702.32     11.25 o 
   2   2   1     1555.27     1732.96     28.96 o 
   3   2   1      175.78      228.78      5.10 o 
   4   2   1     2367.79     2466.47     32.92 o 
   5   2   1      248.86      292.54      4.65 o 
   6   2   1     1036.72     1070.87     13.07 o 
   7   2   1       14.08       24.37      2.77 o 
   8   2   1      816.42      819.71     13.28 o 
   9   2   1      133.24      135.66      6.63 o 
  10   2   1       33.00       31.20      5.65 o 
  11   2   1      811.96      840.16     18.84 o 
  12   2   1       20.78       14.01      7.93 o 
  13   2   1      679.45      702.04     21.15 o 
  14   2   1       47.40       39.54      9.95 o 
 -13   3   1        3.36        3.66      5.75 o 
 -12   3   1      356.71      391.03     11.66 o 
 -11   3   1       12.70       10.41      5.20 o 
 -10   3   1      342.96      349.14      9.60 o 
  -9   3   1     1489.06     1462.68     28.34 o 
  -8   3   1      155.02      168.57      7.62 o 
  -7   3   1     2141.47     2070.29     36.73 o 
  -6   3   1      242.18      240.07      5.71 o 
  -5   3   1     3241.65     3195.04     42.83 o 
  -4   3   1      293.29      246.84      8.00 o 
  -3   3   1     5714.69     6015.60     97.97 o 
  -2   3   1     3007.66     3002.40     49.88 o 
  -1   3   1     3703.05     3759.01     55.53 o 
   0   3   1     7255.90     7340.94    106.78 o 
   1   3   1      248.64      231.46      5.57 o 
   2   3   1     8101.23     7904.93    115.15 o 
   3   3   1      315.81      294.44      7.27 o 
   4   3   1     1543.60     1353.77     20.98 o 
   5   3   1      994.42     1032.48     16.30 o 
   6   3   1      768.60      742.35     13.33 o 
   7   3   1     3576.18     3547.00     60.17 o 
   8   3   1        9.85       18.48      4.95 o 
   9   3   1      554.83      556.74     16.09 o 
  10   3   1       76.08       75.80      8.98 o 
  11   3   1      979.64      964.84     26.95 o 
  12   3   1      177.92      195.00     12.74 o 
  13   3   1      192.39      149.46     30.67 o 
 -12   4   1        4.13       -1.43     13.04 o 
 -11   4   1      212.83      208.91     16.49 o 
 -10   4   1      270.54      268.92     16.45 o 
  -9   4   1      314.88      333.43     13.95 o 
  -8   4   1       78.64       80.68      8.33 o 
  -7   4   1       95.64      105.11      8.25 o 
  -6   4   1      425.72      433.87     16.33 o 
  -5   4   1      252.42      218.75      7.76 o 
  -4   4   1      236.90      217.29      7.56 o 
  -3   4   1     1217.50     1196.76     22.17 o 
  -2   4   1        3.38        5.10      3.39 o 
  -1   4   1     1224.06     1231.16     22.38 o 
   0   4   1       40.95       47.26      3.06 o 
   1   4   1      384.65      340.45      7.03 o 
   2   4   1      825.47      856.63     14.91 o 
   3   4   1      346.29      344.77      9.01 o 
   4   4   1     1509.53     1539.07     27.53 o 
   5   4   1      335.58      343.58     11.56 o 
   6   4   1     2208.80     2284.37     39.70 o 
   7   4   1      336.42      308.57     12.26 o 
   8   4   1      400.53      394.21     14.52 o 
   9   4   1      229.54      232.96     14.97 o 
  10   4   1       61.65       63.35     11.93 o 
  11   4   1      413.54      413.00     22.09 o 
  12   4   1       29.54       26.88     12.77 o 
 -11   5   1      201.58      188.34     21.66 o 
 -10   5   1      194.53      244.33     28.72 o 
  -9   5   1      859.77      876.35     31.05 o 
  -8   5   1      463.91      481.30     22.39 o 
  -7   5   1     1691.22     1650.85     46.34 o 
  -6   5   1      295.20      313.60     12.67 o 
  -5   5   1     1112.82     1189.59     27.67 o 
  -4   5   1     1152.12     1198.66     23.13 o 
  -3   5   1      967.65      940.21     18.95 o 
  -2   5   1     2204.51     2180.39     38.24 o 
  -1   5   1     2285.48     2248.91     35.15 o 
   0   5   1     1609.59     1518.59     22.61 o 
   1   5   1      542.66      530.23     10.03 o 
   2   5   1     3552.63     3412.38     57.44 o 
   3   5   1       94.22       98.18      7.14 o 
   4   5   1     2479.33     2314.26     58.60 o 
   5   5   1     1151.92     1095.22     32.57 o 
   6   5   1     1061.97      942.52     44.30 o 
   7   5   1     1084.53     1012.40     31.88 o 
   8   5   1      155.39      162.72     36.27 o 
   9   5   1      554.67      510.01     41.62 o 
  10   5   1      321.46      294.88     23.86 o 
  11   5   1       98.00      101.84     18.01 o 
  -9   6   1       16.76       14.19     23.37 o 
  -8   6   1       26.49       -8.16     12.52 o 
  -7   6   1       62.75       50.74     12.16 o 
  -6   6   1        3.07       -1.07     10.17 o 
  -5   6   1      592.08      560.05     34.81 o 
  -4   6   1      264.41      258.07     14.80 o 
  -3   6   1      234.30      214.73     10.09 o 
  -2   6   1      106.63      104.73     10.15 o 
  -1   6   1       16.76       18.00      6.02 o 
   0   6   1      618.59      638.40     21.22 o 
   1   6   1      350.64      344.42     13.08 o 
   2   6   1       17.33       16.23      6.36 o 
   3   6   1      697.37      699.56     24.41 o 
   4   6   1      229.48      252.36     24.34 o 
   5   6   1        8.76       22.95      9.94 o 
   6   6   1      549.01      526.93     22.79 o 
   7   6   1      362.62      359.35     29.21 o 
   8   6   1       56.54       97.27     13.80 o 
   9   6   1      100.57       88.19     14.50 o 
  -7   7   1       64.58       70.10     18.50 o 
  -6   7   1      501.54      522.38     34.57 o 
  -5   7   1       56.82       92.50     18.99 o 
  -4   7   1      669.45      775.04     39.92 o 
  -3   7   1      565.94      556.45     32.62 o 
  -2   7   1      444.15      426.14     39.92 o 
  -1   7   1      370.18      425.93     19.27 o 
   0   7   1       91.89       85.23     11.00 o 
   1   7   1     1265.32     1337.26     37.50 o 
   2   7   1      365.27      312.55     23.37 o 
   3   7   1      400.12      381.68     26.29 o 
   4   7   1      349.11      337.87     25.80 o 
   5   7   1      199.21      194.25     22.39 o 
   6   7   1      229.46      207.36     17.47 o 
   7   7   1      487.66      408.60     59.15 o 
  -1   8   1       23.35       35.54     15.09 o 
   0   8   1      149.47      154.33     20.45 o 
   1   8   1      108.27      106.13     19.47 o 
 -14   0   2      640.01      521.84     28.24 o 
 -13   0   2        6.92        2.81     15.82 o 
 -12   0   2     1145.89     1100.74     55.01 o 
 -11   0   2      846.66      778.94     42.35 o 
 -10   0   2      832.68      857.51     27.25 o 
  -9   0   2      431.65      392.72     15.79 o 
  -8   0   2     2376.68     2474.28     48.61 o 
  -7   0   2    12246.81    12500.75    197.72 o 
  -6   0   2     1063.24     1104.41     27.12 o 
  -5   0   2     3962.85     3907.92     71.11 o 
  -4   0   2      733.73      864.60     15.09 o 
  -3   0   2    52035.76    46261.50    729.82 o 
  -2   0   2    13324.85    12497.84    229.77 o 
  -1   0   2     4558.85     4788.51     74.12 o 
   0   0   2     6452.47     5952.00    196.89 o 
   1   0   2     1404.88     1544.09     19.34 o 
   2   0   2     8616.45     8480.49    163.54 o 
   3   0   2      161.10      175.92      5.47 o 
   4   0   2    11823.35    11971.61    165.40 o 
   5   0   2      152.54      157.88      6.54 o 
   6   0   2     4255.68     4011.68     64.71 o 
   7   0   2       42.37       64.92      3.42 o 
   8   0   2     1025.63     1027.39     16.91 o 
   9   0   2     2071.96     2061.60     70.49 o 
  10   0   2        7.78       12.66      8.38 o 
  11   0   2     1319.41     1222.94     56.47 o 
  12   0   2      236.52      250.72     26.29 o 
  13   0   2      793.25      788.19     48.68 o 
  14   0   2       18.30       31.16     24.83 o 
 -14   1   2       23.77       20.56     10.05 o 
 -13   1   2      101.70      113.06     14.14 o 
 -12   1   2      574.38      528.77     18.01 o 
 -11   1   2      128.56      142.64      9.73 o 
 -10   1   2      253.79      241.87     11.21 o 
  -9   1   2      146.94      169.73      8.38 o 
  -8   1   2     1743.86     1687.54     22.01 o 
  -7   1   2       37.79       50.73      2.73 o 
  -6   1   2     5241.64     5360.95     64.29 o 
  -5   1   2      163.21      139.88      4.94 o 
  -4   1   2      212.42      198.38      5.08 o 
  -3   1   2    26066.15    24019.92    381.63 o 
  -2   1   2     1259.49     1290.13     17.10 o 
  -1   1   2    10881.49    10498.00    278.55 o 
   0   1   2      368.66      412.36      9.20 o 
   1   1   2     6463.59     6746.19     75.23 o 
   2   1   2    12243.08    12065.63    140.16 o 
   3   1   2     6332.07     6550.19     67.04 o 
   4   1   2     3117.41     3131.29     34.62 o 
   5   1   2     2620.80     2753.01     29.34 o 
   6   1   2     2268.87     2201.62     22.74 o 
   7   1   2      624.87      633.24      8.33 o 
   8   1   2     4461.73     4581.15     52.34 o 
   9   1   2      128.50      142.87      6.93 o 
  10   1   2     1990.05     1964.89     42.90 o 
  11   1   2      593.66      555.34     17.80 o 
  12   1   2      241.48      229.46     12.36 o 
  13   1   2      836.81      803.94     23.82 o 
  14   1   2       21.41       32.66     10.64 o 
 -14   2   2      283.77      311.55     23.07 o 
 -13   2   2       60.78       70.17      9.49 o 
 -12   2   2      989.22     1077.06     34.27 o 
 -11   2   2      887.79      804.24     21.00 o 
 -10   2   2     2840.57     2699.57     54.23 o 
  -9   2   2     1829.48     1841.12     39.53 o 
  -8   2   2     1068.14     1068.57     20.22 o 
  -7   2   2      318.69      295.11      7.84 o 
  -6   2   2     2147.34     2202.72     26.99 o 
  -5   2   2    10237.26    10527.01    113.98 o 
  -4   2   2     1986.36     1938.60     25.26 o 
  -3   2   2     2172.92     2135.26     31.28 o 
  -2   2   2     1108.47     1166.75     23.37 o 
  -1   2   2     5455.50     5558.01    134.08 o 
   0   2   2     8086.74     8062.31    131.93 o 
   1   2   2     2096.06     2137.62     36.11 o 
   2   2   2     1027.61      956.91     20.23 o 
   3   2   2     2644.10     2840.17     37.46 o 
   4   2   2     8528.42     8974.36    128.25 o 
   5   2   2      845.95      859.26     12.54 o 
   6   2   2     1337.53     1337.76     15.90 o 
   7   2   2     1937.12     1985.30     25.19 o 
   8   2   2      483.21      460.36      9.99 o 
   9   2   2      716.93      727.11     15.84 o 
  10   2   2      113.68      118.96      6.85 o 
  11   2   2      463.58      450.03     13.23 o 
  12   2   2        3.90        0.98      7.60 o 
  13   2   2      326.40      337.98     14.90 o 
  14   2   2      115.72      118.67     26.02 o 
 -13   3   2      330.21      328.66     23.33 o 
 -12   3   2      209.61      211.04      8.97 o 
 -11   3   2      333.76      320.08     10.04 o 
 -10   3   2      213.82      213.19      7.94 o 
  -9   3   2      282.15      282.63      8.96 o 
  -8   3   2      400.48      403.27     13.40 o 
  -7   3   2     1006.18     1021.14     23.41 o 
  -6   3   2     2452.09     2526.12     40.84 o 
  -5   3   2      326.63      330.69     11.73 o 
  -4   3   2     1769.53     1884.15     55.45 o 
  -3   3   2     1122.44     1110.86     23.26 o 
  -2   3   2     1207.02     1235.04     25.34 o 
  -1   3   2      782.08      742.54     16.28 o 
   0   3   2     3996.01     4041.10     59.49 o 
   1   3   2       27.42       61.80      4.96 o 
   2   3   2     4385.98     4603.28     67.80 o 
   3   3   2     2739.70     3006.12     58.12 o 
   4   3   2      469.21      413.60      8.88 o 
   5   3   2      884.69      920.59     13.64 o 
   6   3   2     2432.62     2560.98     52.26 o 
   7   3   2     1214.08     1169.59     22.79 o 
   8   3   2      826.70      829.59     17.99 o 
   9   3   2      836.04      797.58     21.63 o 
  10   3   2      217.03      246.91     14.94 o 
  11   3   2      446.27      438.19     20.66 o 
  12   3   2      459.46      452.59     22.43 o 
  13   3   2      243.15      240.98     35.05 o 
 -12   4   2      159.20      163.17     38.70 o 
 -11   4   2      111.96      147.35     13.73 o 
 -10   4   2        3.23        4.54      8.76 o 
  -9   4   2      105.92      116.34      9.89 o 
  -8   4   2      787.16      793.38     32.28 o 
  -7   4   2      212.39      207.22     11.63 o 
  -6   4   2     1401.45     1395.64     29.87 o 
  -5   4   2       52.16       76.91      3.72 o 
  -4   4   2      476.48      472.78     11.45 o 
  -3   4   2      200.73      194.64      7.14 o 
  -2   4   2     4493.37     4799.08     79.17 o 
  -1   4   2      628.12      619.23     12.77 o 
   0   4   2       49.09       57.25      3.78 o 
   1   4   2     1360.93     1282.94     18.92 o 
   2   4   2      145.89      110.76      4.31 o 
   3   4   2     1861.39     1858.76     32.42 o 
   4   4   2      104.42       90.67      6.75 o 
   5   4   2      519.36      449.45     13.13 o 
   6   4   2       30.93       37.06      4.25 o 
   7   4   2      673.99      663.76     34.08 o 
   8   4   2      161.61      149.16     50.87 o 
   9   4   2      244.47      212.50     23.12 o 
  10   4   2      437.40      388.20     53.07 o 
  11   4   2        5.76       -0.24     11.62 o 
  12   4   2      172.09      173.27     24.34 o 
 -11   5   2       38.16       40.15     14.97 o 
 -10   5   2        4.19       22.48     12.28 o 
  -9   5   2      259.04      289.95     18.13 o 
  -8   5   2        2.34       19.03     13.14 o 
  -7   5   2      453.99      422.38     18.86 o 
  -6   5   2       75.29       91.45      7.91 o 
  -5   5   2       60.17       78.44      7.70 o 
  -4   5   2      260.26      256.66      9.30 o 
  -3   5   2      267.78      258.10      9.03 o 
  -2   5   2      379.76      369.77     10.32 o 
  -1   5   2      206.25      217.75      7.22 o 
   0   5   2     1476.84     1450.48     23.84 o 
   1   5   2      130.38      133.21      5.38 o 
   2   5   2       98.28       96.48      6.11 o 
   3   5   2      513.65      530.51     16.72 o 
   4   5   2        2.20        9.74      7.35 o 
   5   5   2        4.55       -2.59     12.41 o 
   6   5   2       14.91       13.85      9.09 o 
   7   5   2      311.39      290.84     26.29 o 
   8   5   2      186.54      150.70     14.02 o 
   9   5   2       28.36       45.75     12.23 o 
  10   5   2        0.87       11.63     20.20 o 
  11   5   2        6.31       -6.69     13.21 o 
  -9   6   2       26.74       19.75     13.39 o 
  -8   6   2       52.14       39.45     12.98 o 
  -7   6   2       24.61       28.37     12.13 o 
  -6   6   2      400.50      396.38     20.81 o 
  -5   6   2       48.08       50.29     10.61 o 
  -4   6   2        4.48        1.88      9.28 o 
  -3   6   2       25.35       36.05     11.20 o 
  -2   6   2       11.74       11.98      5.46 o 
  -1   6   2       62.79       74.46      6.38 o 
   0   6   2      348.30      310.96     13.70 o 
   1   6   2      275.34      263.95     10.03 o 
   2   6   2      379.13      394.36     14.21 o 
   3   6   2      383.41      379.44     27.26 o 
   4   6   2        4.76       -3.32      8.77 o 
   5   6   2       70.08       79.10     12.13 o 
   6   6   2        8.68       10.57     10.52 o 
   7   6   2       63.79       64.41     18.01 o 
   8   6   2      179.08      149.22     15.44 o 
   9   6   2        3.91        1.12     13.17 o 
  -7   7   2      190.72      174.29     22.39 o 
  -6   7   2       57.08       56.47     18.99 o 
  -5   7   2       23.96       19.96     16.55 o 
  -4   7   2       47.88       47.22     16.07 o 
  -3   7   2        6.29        2.92     14.61 o 
  -2   7   2       85.44       90.56     11.53 o 
  -1   7   2       28.61       42.12     10.15 o 
   0   7   2        0.40        9.29      9.28 o 
   1   7   2       24.59       21.18      9.29 o 
   2   7   2        0.33       -5.84     12.66 o 
   3   7   2       90.27      105.64     18.01 o 
   4   7   2      132.66      124.75     15.34 o 
   5   7   2       60.08       44.34     12.61 o 
   6   7   2       27.29       28.67     12.75 o 
   0   8   2       11.37       20.45     17.04 o 
 -14   1   3      119.84      132.19     11.99 o 
 -13   1   3        5.85       -8.59      8.59 o 
 -12   1   3      309.90      299.59     13.81 o 
 -11   1   3       14.51        9.69      7.13 o 
 -10   1   3      998.17     1006.22     24.27 o 
  -9   1   3        9.29       11.10      3.87 o 
  -8   1   3      144.78      145.50      6.56 o 
  -7   1   3       92.59      111.81      3.66 o 
  -6   1   3     1237.45     1225.67     15.08 o 
  -5   1   3       23.38       32.61      1.86 o 
  -4   1   3        3.72        4.57      1.24 o 
  -3   1   3     5782.14     5724.10     67.96 o 
  -2   1   3     1953.79     2043.44     24.69 o 
  -1   1   3      915.47     1015.60     10.93 o 
   0   1   3      197.84      201.96      2.98 o 
   1   1   3     7425.77     7709.62     85.88 o 
   2   1   3    13971.73    13672.09    151.81 o 
   3   1   3      191.47      200.05      3.02 o 
   4   1   3        8.30       19.69      1.55 o 
   5   1   3        2.35       -0.18      1.43 o 
   6   1   3      623.99      618.00      7.48 o 
   7   1   3       99.32      101.19      2.84 o 
   8   1   3      288.74      299.82      6.11 o 
   9   1   3        2.03        1.35      3.57 o 
  10   1   3      857.34      824.49     18.57 o 
  11   1   3      173.17      145.39     15.49 o 
  12   1   3        0.56       -1.49      8.24 o 
  13   1   3       48.31       36.05     11.70 o 
  14   1   3      126.16      140.35     12.59 o 
 -14   2   3       78.15       62.24     11.49 o 
 -13   2   3      182.18      195.60     15.29 o 
 -12   2   3       66.44       68.06     14.78 o 
 -11   2   3      157.27      184.05     10.23 o 
 -10   2   3       16.97       28.27      6.47 o 
  -9   2   3      215.51      224.36      8.17 o 
  -8   2   3      467.79      444.85     13.50 o 
  -7   2   3       13.75       13.42      2.67 o 
  -6   2   3     6096.34     6240.62     73.76 o 
  -5   2   3       30.26       46.13      4.86 o 
  -4   2   3     1025.05      961.17     13.21 o 
  -3   2   3       81.67       68.05      4.43 o 
  -2   2   3     1447.56     1514.27     38.95 o 
  -1   2   3     1575.68     1548.15     35.57 o 
   0   2   3       11.45       13.39      1.77 o 
   1   2   3    10594.25    10460.79    171.29 o 
   2   2   3      876.71      921.33     19.26 o 
   3   2   3       30.52       21.25      2.19 o 
   4   2   3     3385.06     3601.82     52.58 o 
   5   2   3      583.25      604.57      8.53 o 
   6   2   3     1488.62     1422.24     19.35 o 
   7   2   3      236.04      246.06      5.58 o 
   8   2   3     2185.76     2189.13     33.46 o 
   9   2   3       20.04       19.79      4.78 o 
  10   2   3     1609.20     1585.04     41.35 o 
  11   2   3       26.07       18.50      6.25 o 
  12   2   3       87.89      112.75      9.67 o 
  13   2   3      181.27      192.48     11.71 o 
 -13   3   3       23.85        4.21      6.53 o 
 -12   3   3      481.56      513.76     14.10 o 
 -11   3   3        3.22        2.89      5.31 o 
 -10   3   3     1055.15     1099.22     24.94 o 
  -9   3   3       37.02       28.90      4.66 o 
  -8   3   3     1032.58     1053.41     22.53 o 
  -7   3   3      428.75      382.75      9.99 o 
  -6   3   3      253.79      269.64      6.90 o 
  -5   3   3     2303.44     2372.25     40.14 o 
  -4   3   3      826.55      905.74     16.62 o 
  -3   3   3     1756.98     1795.27     53.09 o 
  -2   3   3      563.73      587.57     13.76 o 
  -1   3   3     3180.29     3294.59     63.53 o 
   0   3   3      660.13      658.13     14.68 o 
   1   3   3       47.36       91.31      3.38 o 
   2   3   3       71.40       85.55      3.52 o 
   3   3   3      210.63      234.81      6.46 o 
   4   3   3     3074.96     3017.33     44.45 o 
   5   3   3       10.76        5.68      2.50 o 
   6   3   3      250.57      228.54      6.51 o 
   7   3   3     1071.31     1024.31     20.40 o 
   8   3   3        0.41       -2.61      4.84 o 
   9   3   3      186.12      164.28     10.84 o 
  10   3   3        0.01       -7.54      7.54 o 
  11   3   3      316.34      324.01     18.44 o 
  12   3   3      312.98      302.01     18.65 o 
  13   3   3       37.23       42.84     25.32 o 
 -12   4   3       50.78       60.45     11.38 o 
 -11   4   3       46.63       46.83     10.49 o 
 -10   4   3      503.82      492.06     18.04 o 
  -9   4   3       81.89       86.50      9.23 o 
  -8   4   3      881.18      868.75     23.03 o 
  -7   4   3      101.50       94.08      9.94 o 
  -6   4   3     2406.41     2430.79     41.78 o 
  -5   4   3      564.02      537.32     15.99 o 
  -4   4   3     3084.35     2982.47     60.50 o 
  -3   4   3     1109.69     1095.80     23.95 o 
  -2   4   3     1079.63     1055.03     19.94 o 
  -1   4   3     5684.23     5779.10     94.61 o 
   0   4   3      158.81      164.75      5.97 o 
   1   4   3     5483.23     5270.25     71.25 o 
   2   4   3      781.23      771.17     15.09 o 
   3   4   3     4189.59     4170.45     69.12 o 
   4   4   3     1056.15     1093.13     20.44 o 
   5   4   3      329.83      302.67     10.88 o 
   6   4   3      601.81      635.39     27.10 o 
   7   4   3      141.24      135.72     18.50 o 
   8   4   3     1341.36     1283.65     40.89 o 
   9   4   3      349.95      376.45     19.53 o 
  10   4   3      721.17      726.23     55.50 o 
  11   4   3        6.01       12.53     14.85 o 
  12   4   3      165.35      174.15     17.25 o 
 -11   5   3       15.68       19.11     14.39 o 
 -10   5   3      358.38      403.66     31.64 o 
  -9   5   3      386.95      396.96     44.55 o 
  -8   5   3      166.74      188.21     11.15 o 
  -7   5   3      326.59      371.20     14.36 o 
  -6   5   3       29.72       47.61      7.59 o 
  -5   5   3     1328.10     1334.21     25.92 o 
  -4   5   3      520.78      562.11     21.71 o 
  -3   5   3      838.43      831.71     17.61 o 
  -2   5   3      330.66      352.05     10.33 o 
  -1   5   3      915.12      931.66     18.67 o 
   0   5   3       93.94      104.66      8.36 o 
   1   5   3     1201.92     1118.86     21.80 o 
   2   5   3     1203.34     1206.66     23.37 o 
   3   5   3       43.45       39.75      5.80 o 
   4   5   3      651.00      555.40     20.65 o 
   5   5   3       35.15       30.56     14.12 o 
   6   5   3      302.85      242.36     17.77 o 
   7   5   3       41.40       35.33     10.97 o 
   8   5   3        3.57        6.54     11.20 o 
   9   5   3        4.57       23.92     12.04 o 
  10   5   3       15.54       19.79     12.07 o 
  11   5   3       13.62       12.79     13.63 o 
  -9   6   3       34.14       32.22     13.76 o 
  -8   6   3      262.41      228.77     20.45 o 
  -7   6   3     1086.90     1060.43     46.01 o 
  -6   6   3      360.14      315.11     17.90 o 
  -5   6   3      737.12      731.96     26.14 o 
  -4   6   3      767.94      767.74     37.49 o 
  -3   6   3      225.80      240.03     10.90 o 
  -2   6   3      317.32      335.39     13.01 o 
  -1   6   3      941.52      874.88     22.36 o 
   0   6   3     1169.01     1175.00     23.53 o 
   1   6   3     1184.28     1184.55     23.82 o 
   2   6   3      237.27      281.89     15.14 o 
   3   6   3      978.38      944.66     29.66 o 
   4   6   3      877.14      863.56     29.01 o 
   5   6   3      570.54      597.31     24.47 o 
   6   6   3      857.83      853.98     30.29 o 
   7   6   3      642.76      628.54     28.72 o 
   8   6   3      209.41      241.18     23.12 o 
   9   6   3      646.61      644.13     62.56 o 
  -7   7   3      146.30      167.47     22.39 o 
  -6   7   3      323.81      344.19     26.78 o 
  -5   7   3       35.97       41.87     16.55 o 
  -4   7   3      615.35      674.76     37.00 o 
  -3   7   3       37.52       40.41     14.61 o 
  -2   7   3      131.50      144.28     12.72 o 
  -1   7   3      100.17       96.39     11.70 o 
   0   7   3      409.82      415.36     18.41 o 
   1   7   3      287.04      288.21     22.39 o 
   2   7   3        5.65       -9.10     10.50 o 
   3   7   3      199.46      200.73     15.04 o 
   4   7   3      122.74       88.41     13.86 o 
   5   7   3      107.40       86.41     14.41 o 
   6   7   3       32.99       32.28     12.96 o 
 -14   0   4       12.88        4.46     10.90 o 
 -13   0   4      104.42       93.68     18.26 o 
 -12   0   4        7.54       16.70      9.33 o 
 -11   0   4       98.51      100.50     10.32 o 
 -10   0   4      916.61      813.02     41.38 o 
  -9   0   4       68.87       69.14     10.22 o 
  -8   0   4     1067.40     1067.20     20.03 o 
  -7   0   4     1028.23     1220.23     21.92 o 
  -6   0   4     1757.25     1828.44     37.55 o 
  -5   0   4     6203.62     6491.18    120.23 o 
  -4   0   4    11373.51    12523.20    193.33 o 
  -3   0   4     8348.27     8868.11    137.02 o 
  -2   0   4       30.80       65.63      3.04 o 
  -1   0   4     1606.76     1657.90     30.37 o 
   0   0   4     8124.34     8169.94    145.38 o 
   1   0   4     4824.52     4950.62     69.66 o 
   2   0   4     1329.01     1427.83     20.44 o 
   3   0   4      468.46      481.52      7.99 o 
   4   0   4        2.73       12.10      1.66 o 
   5   0   4      469.17      452.64      8.11 o 
   6   0   4      279.95      265.33      7.21 o 
   7   0   4     1221.22     1228.84     33.82 o 
   8   0   4     2613.67     2627.41     46.59 o 
   9   0   4      345.84      333.84     14.37 o 
  10   0   4        1.15       10.29     19.23 o 
  11   0   4      348.08      323.75     27.75 o 
  12   0   4      196.95      188.41     26.78 o 
  13   0   4        4.82       11.20     22.39 o 
  14   0   4      211.82      196.20     29.70 o 
 -14   1   4       88.53       71.90     11.03 o 
 -13   1   4      789.90      821.35     23.77 o 
 -12   1   4      293.02      265.14     18.89 o 
 -11   1   4      775.78      768.27     20.88 o 
 -10   1   4      594.18      600.38     17.18 o 
  -9   1   4     4326.32     4412.43     64.59 o 
  -8   1   4     4672.91     4753.85     54.05 o 
  -7   1   4      688.42      648.49     10.70 o 
  -6   1   4    18334.23    19042.42    209.69 o 
  -5   1   4     3165.82     3208.95     38.65 o 
  -4   1   4    12080.16    12308.15    145.31 o 
  -3   1   4    12899.95    12824.23    272.48 o 
  -2   1   4    21861.45    19661.19    243.74 o 
  -1   1   4    11054.64    10855.57    173.10 o 
   0   1   4    14844.40    14535.36    288.95 o 
   1   1   4    51933.64    47476.30    600.58 o 
   2   1   4     3837.24     3926.30     38.99 o 
   3   1   4    15921.61    15884.12    180.00 o 
   4   1   4     2783.03     2843.48     34.61 o 
   5   1   4     8503.39     8555.42     94.02 o 
   6   1   4     3541.18     3636.35     36.66 o 
   7   1   4     5853.57     6031.03     63.81 o 
   8   1   4     2699.23     2640.94     33.05 o 
   9   1   4      375.96      387.40      9.40 o 
  10   1   4     3354.14     3193.03     92.17 o 
  11   1   4      116.00      121.96     12.45 o 
  12   1   4      468.20      468.62     25.79 o 
  13   1   4      319.19      304.52     16.35 o 
  14   1   4      134.41      131.68     12.71 o 
 -14   2   4        1.54        4.51      9.36 o 
 -13   2   4       74.72       73.84     14.08 o 
 -12   2   4      145.16      137.25     11.58 o 
 -11   2   4      177.77      158.91      9.93 o 
 -10   2   4       62.30       55.78     11.54 o 
  -9   2   4     1469.97     1432.15     26.53 o 
  -8   2   4     2023.70     2080.65     31.72 o 
  -7   2   4       87.48       86.84      5.23 o 
  -6   2   4      362.13      396.23      7.62 o 
  -5   2   4      105.00       97.89      3.05 o 
  -4   2   4       45.47       49.20      2.13 o 
  -3   2   4      615.97      588.56      7.99 o 
  -2   2   4      598.70      667.72      8.79 o 
  -1   2   4       19.86       16.96      1.48 o 
   0   2   4      152.93      173.68      3.23 o 
   1   2   4     4055.66     4343.77     76.38 o 
   2   2   4     2421.42     2646.34     35.14 o 
   3   2   4     1376.77     1549.02     20.84 o 
   4   2   4      125.16      120.68      3.81 o 
   5   2   4        3.62       16.14      3.10 o 
   6   2   4      703.11      730.63     11.79 o 
   7   2   4       16.45       12.81      3.91 o 
   8   2   4      480.53      488.07     10.43 o 
   9   2   4        0.60        0.36      4.45 o 
  10   2   4       10.04       16.57      5.38 o 
  11   2   4      140.27      141.51     10.82 o 
  12   2   4       42.82       57.11      9.01 o 
  13   2   4       69.84       72.82     17.03 o 
 -13   3   4      328.47      374.48     12.29 o 
 -12   3   4       84.26       94.70      8.17 o 
 -11   3   4      484.63      496.92     14.86 o 
 -10   3   4      186.33      213.31     12.72 o 
  -9   3   4      867.37      858.27     33.86 o 
  -8   3   4     1558.38     1581.75     32.40 o 
  -7   3   4     2195.85     2217.71     37.09 o 
  -6   3   4      486.18      488.15     16.21 o 
  -5   3   4     2417.91     2394.98     48.70 o 
  -4   3   4     2893.50     2895.67     48.28 o 
  -3   3   4     2757.36     2828.05     46.83 o 
  -2   3   4     1518.17     1438.43     43.30 o 
  -1   3   4     3442.49     3505.27     67.47 o 
   0   3   4     9280.86    10172.47    195.19 o 
   1   3   4     2663.84     2680.95     45.63 o 
   2   3   4     3266.96     3181.07     42.83 o 
   3   3   4     3116.30     3121.31     42.27 o 
   4   3   4     2774.15     2669.80     39.57 o 
   5   3   4     1624.66     1594.32     24.78 o 
   6   3   4     4780.45     4878.75     71.38 o 
   7   3   4      799.40      765.21     23.05 o 
   8   3   4      767.11      793.69     17.67 o 
   9   3   4      492.14      506.08     17.01 o 
  10   3   4      513.91      516.36     22.33 o 
  11   3   4      344.96      363.58     21.66 o 
  12   3   4      199.80      223.46     33.10 o 
  13   3   4       31.72       22.88     26.29 o 
 -12   4   4       65.33       62.62     12.03 o 
 -11   4   4        8.01        9.19      9.33 o 
 -10   4   4        2.87       13.96      9.22 o 
  -9   4   4       28.88       43.09     10.97 o 
  -8   4   4       38.80       28.60      9.70 o 
  -7   4   4        0.11        1.58      7.92 o 
  -6   4   4       29.15       35.69      6.04 o 
  -5   4   4       15.67       15.59      3.77 o 
  -4   4   4      202.48      197.27      6.17 o 
  -3   4   4      739.78      705.61     17.22 o 
  -2   4   4      987.81     1039.45     22.84 o 
  -1   4   4      485.37      564.33     16.32 o 
   0   4   4      193.27      189.42      6.58 o 
   1   4   4       25.26       22.71      3.11 o 
   2   4   4       43.86       44.99      3.05 o 
   3   4   4       99.29      104.95      5.50 o 
   4   4   4       57.48       44.56      4.93 o 
   5   4   4        4.91       10.22      7.01 o 
   6   4   4       32.37       35.39      7.26 o 
   7   4   4      886.44      808.37     26.90 o 
   8   4   4        6.42       -4.57     13.14 o 
   9   4   4       47.09       39.99     10.95 o 
  10   4   4       33.08       26.81     11.71 o 
  11   4   4      103.78       73.67     12.75 o 
  12   4   4       70.85       61.30     14.96 o 
 -11   5   4       47.65       37.40     13.91 o 
 -10   5   4      229.13      234.31     18.44 o 
  -9   5   4      164.81      166.62     11.73 o 
  -8   5   4      166.65      155.46     11.13 o 
  -7   5   4      311.05      341.79     14.21 o 
  -6   5   4       35.71       24.44      7.51 o 
  -5   5   4     1871.51     1917.56     40.67 o 
  -4   5   4      200.65      185.01      9.91 o 
  -3   5   4     2341.15     2416.73     42.38 o 
  -2   5   4      677.49      665.67     15.08 o 
  -1   5   4       95.78       99.05      7.12 o 
   0   5   4     1165.71     1161.96     22.67 o 
   1   5   4      312.52      294.60      9.82 o 
   2   5   4     1473.91     1460.06     27.36 o 
   3   5   4       24.92       12.96      5.40 o 
   4   5   4      777.24      705.62     23.91 o 
   5   5   4       42.32       36.64     20.69 o 
   6   5   4      147.99      147.23     12.70 o 
   7   5   4      131.22      138.05     13.33 o 
   8   5   4       37.58       16.16     11.34 o 
   9   5   4      314.03      322.12     23.12 o 
  10   5   4        3.45        8.00     16.80 o 
  -9   6   4        6.20        2.53     13.57 o 
  -8   6   4      106.46       98.93     14.48 o 
  -7   6   4       64.39       77.87     15.82 o 
  -6   6   4      198.74      181.10     19.96 o 
  -5   6   4      196.30      195.90     13.09 o 
  -4   6   4       14.71        7.61      7.19 o 
  -3   6   4        3.55        1.99      6.77 o 
  -2   6   4      291.14      292.17     12.53 o 
  -1   6   4       91.80       85.53      7.06 o 
   0   6   4       54.70       54.32      6.49 o 
   1   6   4       34.69       43.53      6.29 o 
   2   6   4       37.67       42.58      7.84 o 
   3   6   4      188.03      178.93     13.08 o 
   4   6   4        2.02       -4.03     13.39 o 
   5   6   4      243.95      198.02     14.62 o 
   6   6   4        2.57      -13.14     13.14 o 
   7   6   4      243.40      246.21     16.96 o 
   8   6   4        5.86       -7.30     17.04 o 
   9   6   4      134.21      139.91     17.27 o 
  -7   7   4        9.29       27.26     18.01 o 
  -6   7   4       14.56       28.24     17.04 o 
  -5   7   4       11.04       20.45     16.07 o 
  -4   7   4       98.08      113.92     19.96 o 
  -3   7   4       44.33       31.64     15.58 o 
  -2   7   4       51.20       63.33     14.85 o 
  -1   7   4       12.02        8.33     12.66 o 
   0   7   4        1.62        2.86      9.42 o 
   1   7   4       84.49       90.35      9.73 o 
   2   7   4       42.98       26.16     10.87 o 
   3   7   4       26.01       42.59     12.19 o 
   4   7   4       42.67       38.05     12.39 o 
   5   7   4        3.88        9.45     11.44 o 
   6   7   4        4.25      -12.07     12.07 o 
 -14   1   5       92.85       86.26      9.22 o 
 -13   1   5       97.93       81.78     10.37 o 
 -12   1   5       23.24       20.26      9.02 o 
 -11   1   5       19.85       23.46      7.48 o 
 -10   1   5        1.81        2.66      5.08 o 
  -9   1   5       27.62       26.65      4.39 o 
  -8   1   5      360.52      387.50      7.02 o 
  -7   1   5     1687.37     1715.96     22.62 o 
  -6   1   5     3524.98     3842.82     43.75 o 
  -5   1   5       14.05       22.76      2.45 o 
  -4   1   5      850.27      981.90     12.95 o 
  -3   1   5      973.57      963.80     13.56 o 
  -2   1   5     1735.94     1705.72     20.95 o 
  -1   1   5      982.20      948.20     11.94 o 
   0   1   5     6949.36     7276.96     85.73 o 
   1   1   5        0.46        5.14      1.26 o 
   2   1   5     2720.55     2818.01     29.81 o 
   3   1   5      894.28      964.91     10.18 o 
   4   1   5      255.73      252.00      3.68 o 
   5   1   5       59.86       67.12      2.27 o 
   6   1   5        3.61        3.19      1.59 o 
   7   1   5     1129.91     1163.98     14.97 o 
   8   1   5        5.29        6.40      3.23 o 
   9   1   5      304.10      307.91      9.18 o 
  10   1   5       59.91       77.97      9.14 o 
  11   1   5      106.66      105.97     10.79 o 
  12   1   5      112.48      106.37     16.69 o 
  13   1   5      128.39      125.84     12.91 o 
 -14   2   5        5.18        5.46      9.19 o 
 -13   2   5      479.42      507.14     27.80 o 
 -12   2   5        3.20       13.63      8.18 o 
 -11   2   5      266.38      283.98     12.20 o 
 -10   2   5       39.73       44.47     11.17 o 
  -9   2   5     2332.48     2266.05     31.37 o 
  -8   2   5       12.48       23.97      6.22 o 
  -7   2   5      635.10      615.05      8.46 o 
  -6   2   5     1601.90     1506.00     19.71 o 
  -5   2   5       41.69       79.58      3.20 o 
  -4   2   5      148.96       97.71      2.92 o 
  -3   2   5      136.73      122.20      2.98 o 
  -2   2   5     5859.10     5849.81     69.53 o 
  -1   2   5     1028.30      945.69     12.11 o 
   0   2   5      613.61      621.21      9.90 o 
   1   2   5     1554.56     1563.69     22.68 o 
   2   2   5       10.12       22.24      5.32 o 
   3   2   5     2845.90     2737.90     36.65 o 
   4   2   5      254.69      249.05      5.10 o 
   5   2   5     1591.97     1566.15     19.96 o 
   6   2   5      183.56      191.23      3.83 o 
   7   2   5      747.37      758.39     13.55 o 
   8   2   5      167.07      161.68      6.95 o 
   9   2   5       31.06       28.54      9.21 o 
  10   2   5      861.24      866.08     25.79 o 
  11   2   5      228.85      212.50     11.40 o 
  12   2   5      280.60      298.46     13.76 o 
  13   2   5        0.43       -2.27      9.89 o 
 -13   3   5       60.68       74.06      8.76 o 
 -12   3   5        2.22       -2.37      6.89 o 
 -11   3   5       40.45       42.54      8.76 o 
 -10   3   5        1.47       -4.82      5.25 o 
  -9   3   5       18.93       21.20      5.22 o 
  -8   3   5     1469.76     1443.08     40.30 o 
  -7   3   5      510.56      506.54      9.30 o 
  -6   3   5      952.17      997.95     31.69 o 
  -5   3   5     1194.05     1194.27     21.98 o 
  -4   3   5      327.61      347.54      8.55 o 
  -3   3   5      428.91      432.27      8.02 o 
  -2   3   5      312.92      319.04      6.73 o 
  -1   3   5      321.75      364.81      9.69 o 
   0   3   5     4919.57     5256.56     98.01 o 
   1   3   5       94.39       88.12      3.76 o 
   2   3   5        4.36        7.60      3.11 o 
   3   3   5      440.18      455.45      7.94 o 
   4   3   5     1111.22     1057.11     16.93 o 
   5   3   5      738.91      772.66     13.36 o 
   6   3   5      114.12      125.96      5.08 o 
   7   3   5      751.48      786.57     16.91 o 
   8   3   5      643.01      611.09     22.09 o 
   9   3   5     1024.09      996.87     32.04 o 
  10   3   5        4.92       -2.67      9.71 o 
  11   3   5      232.01      258.56     16.36 o 
  12   3   5      179.10      165.52     29.21 o 
 -12   4   5        8.76        5.86     10.56 o 
 -11   4   5      805.88      856.38     55.01 o 
 -10   4   5      339.80      386.44     21.12 o 
  -9   4   5      729.57      692.62    126.58 o 
  -8   4   5     1056.55     1033.23     32.50 o 
  -7   4   5     1489.55     1560.13     43.68 o 
  -6   4   5     1378.75     1365.46     30.43 o 
  -5   4   5      560.18      577.72     12.95 o 
  -4   4   5     7007.28     7133.06    138.64 o 
  -3   4   5      633.66      650.13     12.97 o 
  -2   4   5     4206.87     4169.14     80.75 o 
  -1   4   5     1570.37     1566.73     32.39 o 
   0   4   5     3794.97     3937.99     76.36 o 
   1   4   5     2467.63     2453.33     42.37 o 
   2   4   5      627.68      599.39     13.88 o 
   3   4   5     4202.78     4125.03     69.16 o 
   4   4   5       42.70       52.57      7.82 o 
   5   4   5     2008.06     1962.59     51.07 o 
   6   4   5      924.22      895.76     21.06 o 
   7   4   5     1736.55     1665.30     45.82 o 
   8   4   5      509.39      490.81     20.92 o 
   9   4   5      429.16      456.27     40.65 o 
  10   4   5      346.04      352.92     20.11 o 
  11   4   5       28.94       37.94     13.04 o 
  12   4   5      572.74      623.40     27.99 o 
 -11   5   5        1.58       -2.86     13.41 o 
 -10   5   5       25.12       26.89     10.20 o 
  -9   5   5       98.61      110.26     11.02 o 
  -8   5   5        1.68        5.52      8.43 o 
  -7   5   5       17.64       19.00      7.78 o 
  -6   5   5       60.77       68.51     10.95 o 
  -5   5   5        9.47       11.29      6.56 o 
  -4   5   5       10.95        7.30      6.17 o 
  -3   5   5      412.86      392.27     11.50 o 
  -2   5   5     1104.77     1040.79     24.15 o 
  -1   5   5      531.28      518.93     14.98 o 
   0   5   5      110.07       99.91      6.28 o 
   1   5   5       32.79       35.55      5.97 o 
   2   5   5     1064.95     1036.02     21.13 o 
   3   5   5      123.12      131.63      8.79 o 
   4   5   5      155.83      168.34     12.39 o 
   5   5   5      148.74      155.02     11.93 o 
   6   5   5      463.41      485.57     20.92 o 
   7   5   5      211.75      223.81     14.83 o 
   8   5   5       50.76       52.44     12.39 o 
   9   5   5      228.59      233.37     16.75 o 
  10   5   5        3.95       -4.52     15.58 o 
  -9   6   5       64.81       43.23     14.13 o 
  -8   6   5      540.88      548.18     34.08 o 
  -7   6   5      550.94      637.76     36.03 o 
  -6   6   5      244.67      266.00     29.94 o 
  -5   6   5      286.29      335.74     40.65 o 
  -4   6   5      101.08      118.47      8.94 o 
  -3   6   5      444.90      486.87     15.83 o 
  -2   6   5     2235.27     2193.04     45.59 o 
  -1   6   5      530.45      553.37     16.02 o 
   0   6   5      629.61      645.62     16.11 o 
   1   6   5     1095.41     1042.74     24.17 o 
   2   6   5      377.18      386.04     15.42 o 
   3   6   5      793.74      714.40     25.36 o 
   4   6   5     1258.98     1167.86     59.39 o 
   5   6   5      622.05      638.93     25.35 o 
   6   6   5      375.75      382.61     36.76 o 
   7   6   5      262.52      226.51     16.73 o 
   8   6   5      364.73      388.89     77.89 o 
  -7   7   5       20.67       18.99     18.01 o 
  -6   7   5       36.90       41.87     19.96 o 
  -5   7   5       25.83       25.32     16.55 o 
  -4   7   5       12.17        1.46     16.55 o 
  -3   7   5       94.95       82.63     12.53 o 
  -2   7   5       36.68       50.30     11.02 o 
  -1   7   5       21.26       35.93      8.03 o 
   0   7   5        6.50        2.70      6.86 o 
   1   7   5      289.37      321.68     14.63 o 
   2   7   5       10.23       -6.21     10.81 o 
   3   7   5       74.24       71.72     13.03 o 
   4   7   5      123.59      141.98     28.24 o 
   5   7   5       33.45       65.59     14.39 o 
   6   7   5       54.56       42.31     14.86 o 
 -14   0   6      145.90      118.44     14.08 o 
 -13   0   6      227.17      206.19     30.67 o 
 -12   0   6      392.37      368.48     17.17 o 
 -11   0   6       82.30       94.27      7.77 o 
 -10   0   6       19.15       25.09      6.03 o 
  -9   0   6       47.42      101.82     10.92 o 
  -8   0   6      511.01      508.26     19.68 o 
  -7   0   6     2675.55     2745.80     45.03 o 
  -6   0   6       34.18       63.77      6.25 o 
  -5   0   6     7830.19     7934.12    123.72 o 
  -4   0   6       29.75       41.42      6.26 o 
  -3   0   6     1040.88      949.96     18.78 o 
  -2   0   6     6088.53     6305.96    113.11 o 
  -1   0   6      104.96      125.40      9.36 o 
   0   0   6     3717.19     3521.75     63.46 o 
   1   0   6      247.61      242.03      5.27 o 
   2   0   6    10546.59    10715.19    150.16 o 
   3   0   6      291.54      331.34      6.17 o 
   4   0   6     8771.82     9189.80    127.51 o 
   5   0   6       41.40       34.95      3.06 o 
   6   0   6      735.09      710.67     13.76 o 
   7   0   6     2225.73     2155.32     32.15 o 
   8   0   6      445.89      462.94     11.38 o 
   9   0   6      916.39      839.29     91.53 o 
  10   0   6        9.34       12.17      9.09 o 
  11   0   6     1916.29     1827.59     78.38 o 
  12   0   6      639.75      680.60     44.79 o 
  13   0   6       84.73       82.76     26.29 o 
 -14   1   6      420.62      392.06     14.21 o 
 -13   1   6      282.57      277.14     11.28 o 
 -12   1   6      195.71      209.13     12.10 o 
 -11   1   6     2767.98     2649.18     54.22 o 
 -10   1   6      458.02      429.93     11.02 o 
  -9   1   6     4959.60     4988.95     66.31 o 
  -8   1   6     1273.66     1311.80     16.82 o 
  -7   1   6      904.01      899.33     12.10 o 
  -6   1   6     6115.10     6086.96     73.86 o 
  -5   1   6     4339.80     4309.11     69.56 o 
  -4   1   6     7293.42     7215.84     93.03 o 
  -3   1   6     1582.45     1546.08     27.12 o 
  -2   1   6    12851.70    12631.87    148.86 o 
  -1   1   6     1279.23     1313.30     19.12 o 
   0   1   6    15429.16    15006.70    212.79 o 
   1   1   6       46.11       50.56      1.40 o 
   2   1   6     3539.71     3545.82     35.22 o 
   3   1   6     3783.57     3737.52     35.44 o 
   4   1   6     1047.09     1057.70     12.13 o 
   5   1   6     8008.26     8215.81     91.39 o 
   6   1   6      116.43      122.24      3.27 o 
   7   1   6     2945.90     2876.90     33.56 o 
   8   1   6      248.11      260.40      7.21 o 
   9   1   6      577.02      558.11     12.42 o 
  10   1   6     1176.14     1144.46     54.83 o 
  11   1   6      112.72      128.77     11.72 o 
  12   1   6      273.86      313.14     18.79 o 
  13   1   6      201.65      175.35     12.88 o 
 -14   2   6       88.40      100.56     10.54 o 
 -13   2   6        3.58       12.97      8.51 o 
 -12   2   6     1033.63      984.86     25.13 o 
 -11   2   6      199.45      182.47     10.11 o 
 -10   2   6      250.04      235.09     13.53 o 
  -9   2   6      485.18      493.50      9.36 o 
  -8   2   6      306.89      298.65      6.33 o 
  -7   2   6     1088.05     1120.34     13.32 o 
  -6   2   6      352.53      380.53      6.33 o 
  -5   2   6     1066.98     1029.12     13.76 o 
  -4   2   6      571.30      567.50      9.21 o 
  -3   2   6     2611.56     2635.35     34.98 o 
  -2   2   6      639.19      595.31      9.03 o 
  -1   2   6     1231.73     1251.70     17.06 o 
   0   2   6     3728.79     3650.10     51.40 o 
   1   2   6       18.73       22.76      2.13 o 
   2   2   6     2606.36     2732.08     36.18 o 
   3   2   6     6738.75     7266.56     81.45 o 
   4   2   6     4695.41     4904.16     62.78 o 
   5   2   6      919.13      914.62     11.78 o 
   6   2   6      810.33      842.65     10.18 o 
   7   2   6     1180.09     1204.99     17.71 o 
   8   2   6      349.57      325.54      9.53 o 
   9   2   6     2784.48     2750.38     47.23 o 
  10   2   6      533.72      542.61     14.04 o 
  11   2   6       40.07       55.97      8.37 o 
  12   2   6       21.66       17.85      9.09 o 
  13   2   6      371.70      373.09     32.13 o 
 -13   3   6       82.96       80.62      8.98 o 
 -12   3   6       75.12       92.64     13.23 o 
 -11   3   6     1045.81      984.34     36.27 o 
 -10   3   6      446.90      428.79     16.73 o 
  -9   3   6      301.57      322.66     14.71 o 
  -8   3   6     1317.46     1310.07     23.93 o 
  -7   3   6      867.34      866.59     16.76 o 
  -6   3   6      320.28      317.54      6.06 o 
  -5   3   6     2295.83     2342.16     40.35 o 
  -4   3   6      239.99      227.54      8.15 o 
  -3   3   6     3184.29     3203.42     47.03 o 
  -2   3   6     1188.48     1163.73     18.14 o 
  -1   3   6     2441.12     2529.54     37.25 o 
   0   3   6     2175.55     2243.08     43.12 o 
   1   3   6     1321.37     1277.97     25.78 o 
   2   3   6      328.48      270.03      7.41 o 
   3   3   6     1801.76     1861.50     32.62 o 
   4   3   6     1539.96     1493.82     23.07 o 
   5   3   6     1808.47     1856.62     31.11 o 
   6   3   6      369.37      344.79     11.90 o 
   7   3   6       21.95       19.19      5.76 o 
   8   3   6      699.82      674.31     23.97 o 
   9   3   6      102.12      100.93     11.71 o 
  10   3   6      209.50      209.92     14.89 o 
  11   3   6      218.03      202.95     15.55 o 
  12   3   6       26.99       37.97     28.24 o 
 -12   4   6       39.53       17.05     14.62 o 
 -11   4   6       16.49       14.99     18.01 o 
 -10   4   6       42.64       55.63     18.74 o 
  -9   4   6      222.30      236.77     22.88 o 
  -8   4   6       29.79       26.53     22.88 o 
  -7   4   6      146.13      152.95      8.82 o 
  -6   4   6     2863.54     2771.82     56.38 o 
  -5   4   6        7.36        8.34      5.68 o 
  -4   4   6        5.43       12.44      3.78 o 
  -3   4   6      983.58     1020.39     19.19 o 
  -2   4   6      369.52      366.54     13.24 o 
  -1   4   6      116.92      121.09      4.20 o 
   0   4   6       56.67       51.51      5.06 o 
   1   4   6     1243.70     1231.68     25.51 o 
   2   4   6       14.95       18.77      4.29 o 
   3   4   6      732.85      745.90     16.08 o 
   4   4   6       16.73       12.94      6.93 o 
   5   4   6      244.32      233.89     13.56 o 
   6   4   6       31.25       47.61      9.49 o 
   7   4   6      239.87      213.57     21.42 o 
   8   4   6      154.54      162.30     13.87 o 
   9   4   6       22.13        9.53     10.61 o 
  10   4   6      120.10      121.69     14.14 o 
  11   4   6        9.57       29.23     14.85 o 
 -11   5   6        7.27       -0.63     12.59 o 
 -10   5   6      220.31      263.03     34.28 o 
  -9   5   6        0.99       -4.57     10.61 o 
  -8   5   6      325.74      328.63     18.40 o 
  -7   5   6       26.38       35.40     10.05 o 
  -6   5   6      492.69      491.17     20.28 o 
  -5   5   6     1506.89     1511.61     33.87 o 
  -4   5   6       90.47       96.41     14.85 o 
  -3   5   6      536.20      532.54     13.79 o 
  -2   5   6       10.59       15.30      7.40 o 
  -1   5   6      157.30      171.21      9.72 o 
   0   5   6       38.87       43.43      5.72 o 
   1   5   6     1185.03     1105.30     22.28 o 
   2   5   6       26.25       13.17      5.34 o 
   3   5   6        6.53        1.84      9.89 o 
   4   5   6      678.41      644.65     23.57 o 
   5   5   6        8.12       17.73      8.73 o 
   6   5   6      363.99      327.03     31.16 o 
   7   5   6       77.97       62.26     11.43 o 
   8   5   6      762.80      717.03     27.94 o 
   9   5   6       93.26       85.88     14.58 o 
  10   5   6       65.42       69.69     14.50 o 
  -9   6   6        1.88       16.55     18.01 o 
  -8   6   6      104.62       94.93     19.96 o 
  -7   6   6        3.24       -9.07     12.41 o 
  -6   6   6      241.88      233.11     15.66 o 
  -5   6   6      200.49      207.85     14.26 o 
  -4   6   6       26.25       14.99      7.69 o 
  -3   6   6       33.00       35.16      9.89 o 
  -2   6   6        5.44        2.70      6.93 o 
  -1   6   6      167.20      152.07      8.45 o 
   0   6   6       23.73       47.40      8.15 o 
   1   6   6       13.81       10.20      6.28 o 
   2   6   6      313.19      291.13     13.17 o 
   3   6   6       41.40       48.08     12.90 o 
   4   6   6        0.19       -5.11     11.44 o 
   5   6   6        5.35        1.05     10.29 o 
   6   6   6        5.80        4.60     12.66 o 
   7   6   6       25.58       28.93     12.52 o 
   8   6   6       49.17       55.36     28.48 o 
  -6   7   6        2.47        5.84     18.99 o 
  -5   7   6        1.94       -1.95     17.53 o 
  -4   7   6       32.38       39.43     18.01 o 
  -3   7   6       36.92       46.91     15.82 o 
  -2   7   6       43.84       39.53      7.90 o 
  -1   7   6      135.43      110.88      8.91 o 
   0   7   6       17.91       22.30     10.65 o 
   1   7   6        5.59        8.37      9.24 o 
   2   7   6       21.75      -13.00     25.07 o 
   3   7   6        3.75        1.93     11.46 o 
   4   7   6      114.42      126.98     15.31 o 
   5   7   6       30.65       46.27     14.39 o 
 -14   1   7       81.45       93.74      9.43 o 
 -13   1   7       30.65       31.67      7.33 o 
 -12   1   7      103.37      113.38      8.17 o 
 -11   1   7       11.51        8.90      6.35 o 
 -10   1   7     1490.38     1481.10     25.08 o 
  -9   1   7       23.72       22.45      4.42 o 
  -8   1   7       14.25       22.49      3.29 o 
  -7   1   7       12.60       16.40      2.85 o 
  -6   1   7      316.26      357.98      6.90 o 
  -5   1   7     3032.80     3152.95     41.92 o 
  -4   1   7        1.90        8.91      2.06 o 
  -3   1   7      322.98      376.88      5.94 o 
  -2   1   7      111.33      112.19      3.14 o 
  -1   1   7      527.22      495.84      6.89 o 
   0   1   7     2308.77     2311.69     25.94 o 
   1   1   7     2871.35     3088.99     30.74 o 
   2   1   7      743.55      747.82      8.30 o 
   3   1   7      122.81      132.02      3.22 o 
   4   1   7     4154.47     4431.54     49.85 o 
   5   1   7      539.24      556.06      7.52 o 
   6   1   7        3.79        5.71      2.09 o 
   7   1   7      606.91      588.56     10.82 o 
   8   1   7      464.42      481.19     10.05 o 
   9   1   7      365.59      378.12     11.41 o 
  10   1   7       89.43       95.23     12.87 o 
  11   1   7      385.20      348.09     23.18 o 
  12   1   7        9.36       17.99     11.00 o 
  13   1   7        9.06      -16.57     16.57 o 
 -14   2   7      321.54      343.07     17.75 o 
 -13   2   7        1.67        5.87     10.78 o 
 -12   2   7      430.38      376.21     14.84 o 
 -11   2   7      146.73      157.20     10.89 o 
 -10   2   7        5.35        6.78      6.07 o 
  -9   2   7     2091.51     2092.88     27.34 o 
  -8   2   7       17.69       19.21      3.59 o 
  -7   2   7     1042.06     1020.33     13.47 o 
  -6   2   7       40.55       50.38      2.72 o 
  -5   2   7     1394.08     1341.49     16.26 o 
  -4   2   7     2539.95     2726.54     31.15 o 
  -3   2   7      450.61      459.70      7.56 o 
  -2   2   7      953.69      878.08     14.10 o 
  -1   2   7     1294.87     1441.36     19.74 o 
   0   2   7      174.47      120.78      4.58 o 
   1   2   7       14.80       12.07      2.05 o 
   2   2   7     2036.08     1986.65     39.60 o 
   3   2   7      560.96      503.06      9.05 o 
   4   2   7       12.98       10.36      1.74 o 
   5   2   7      616.08      638.09      9.67 o 
   6   2   7      346.71      329.78      5.55 o 
   7   2   7      675.04      674.46     12.58 o 
   8   2   7      848.45      827.57     15.20 o 
   9   2   7      178.20      176.92     15.94 o 
  10   2   7       34.81       24.36      5.88 o 
  11   2   7       31.17       15.77     12.90 o 
  12   2   7       17.67       20.19     10.47 o 
  13   2   7       47.69       52.48     10.92 o 
 -13   3   7       17.84        9.90     13.96 o 
 -12   3   7      571.88      584.26     17.43 o 
 -11   3   7       71.52       69.17      7.67 o 
 -10   3   7      105.58      121.36      9.61 o 
  -9   3   7       45.81       47.45      6.11 o 
  -8   3   7     1691.03     1652.44     29.28 o 
  -7   3   7     1442.40     1370.21     24.62 o 
  -6   3   7      106.74      124.09      5.49 o 
  -5   3   7     2951.20     3017.03     36.80 o 
  -4   3   7      298.00      292.36      6.21 o 
  -3   3   7     2835.57     2846.12     38.68 o 
  -2   3   7      545.89      526.30      8.88 o 
  -1   3   7      796.68      737.02     12.54 o 
   0   3   7      727.58      684.63     13.40 o 
   1   3   7      591.22      570.19     13.52 o 
   2   3   7     3969.27     4014.97     66.67 o 
   3   3   7       20.60       11.34      3.62 o 
   4   3   7     1150.42     1164.63     25.10 o 
   5   3   7       25.32       24.52      3.71 o 
   6   3   7     1112.88     1077.19     24.44 o 
   7   3   7      237.76      248.76     14.38 o 
   8   3   7      171.61      177.37     12.79 o 
   9   3   7     1031.27      978.12     31.58 o 
  10   3   7        7.16        9.99     10.39 o 
  11   3   7      814.52      789.65     49.66 o 
  12   3   7        3.68      -25.32     25.32 o 
 -12   4   7      155.43      202.33     19.05 o 
 -11   4   7      537.06      545.27     24.95 o 
 -10   4   7       84.88      104.16     13.56 o 
  -9   4   7      610.71      675.30     31.40 o 
  -8   4   7       19.09       10.57      9.35 o 
  -7   4   7     1939.36     1875.07     40.57 o 
  -6   4   7      229.85      239.89     13.97 o 
  -5   4   7      509.36      530.85     15.72 o 
  -4   4   7     1624.74     1619.90     29.11 o 
  -3   4   7      160.98      174.12      6.26 o 
  -2   4   7      820.57      785.92     15.50 o 
  -1   4   7        6.95        8.83      3.98 o 
   0   4   7     1029.31      985.18     27.48 o 
   1   4   7       21.97       27.45      5.92 o 
   2   4   7     1395.20     1388.42     30.90 o 
   3   4   7        8.27       26.78      4.92 o 
   4   4   7      190.68      192.36     11.57 o 
   5   4   7      450.55      428.51     18.99 o 
   6   4   7       11.10        5.84      8.38 o 
   7   4   7      576.99      565.16     38.46 o 
   8   4   7       53.81       63.72     10.96 o 
   9   4   7      188.72      183.88     15.13 o 
  10   4   7       20.78       46.13     12.52 o 
  11   4   7       41.53       21.17     13.20 o 
 -11   5   7       50.30       50.53     11.84 o 
 -10   5   7      405.56      438.14     23.14 o 
  -9   5   7      292.99      312.18     19.72 o 
  -8   5   7       19.27       34.91     11.46 o 
  -7   5   7      266.87      298.31     17.20 o 
  -6   5   7      872.84      860.77     39.81 o 
  -5   5   7     1992.99     2007.89     51.93 o 
  -4   5   7       19.34       24.59      8.26 o 
  -3   5   7     1333.90     1332.60     36.63 o 
  -2   5   7      146.97      134.23      7.02 o 
  -1   5   7      747.60      768.96     18.12 o 
   0   5   7     2710.77     2746.61     56.39 o 
   1   5   7      777.55      809.12     17.97 o 
   2   5   7      956.53     1009.30     21.05 o 
   3   5   7      687.32      690.06     22.90 o 
   4   5   7     1256.22     1228.71     36.17 o 
   5   5   7      324.91      349.86     29.70 o 
   6   5   7     1034.73      989.31     32.01 o 
   7   5   7      169.86      188.69     14.86 o 
   8   5   7      367.23      408.68     20.82 o 
   9   5   7      309.67      320.12     20.20 o 
  10   5   7      280.91      281.17     35.54 o 
  -9   6   7      259.73      292.59     29.21 o 
  -8   6   7      213.79      253.87     18.74 o 
  -7   6   7       86.85      124.05     13.09 o 
  -6   6   7      203.29      215.14     15.09 o 
  -5   6   7      256.12      285.05     17.02 o 
  -4   6   7      594.81      616.45     18.92 o 
  -3   6   7      834.90      843.68     22.65 o 
  -2   6   7      717.59      734.50     20.92 o 
  -1   6   7      111.09      113.47      7.87 o 
   0   6   7      302.01      299.19     12.37 o 
   1   6   7      603.26      562.50     15.66 o 
   2   6   7      416.56      377.46     15.73 o 
   3   6   7      140.76      129.71     14.05 o 
   4   6   7      395.67      333.95     37.73 o 
   5   6   7       34.68       17.95     12.14 o 
   6   6   7       59.25       52.04     16.80 o 
   7   6   7        8.38       -0.11     12.50 o 
   8   6   7        1.34       -7.86     12.83 o 
  -6   7   7      216.76      258.02     25.80 o 
  -5   7   7      174.51      190.35     24.34 o 
  -4   7   7      430.66      461.52     33.10 o 
  -3   7   7      176.32      173.55     11.66 o 
  -2   7   7      397.21      413.82     14.54 o 
  -1   7   7      109.22      132.19     12.37 o 
   0   7   7      258.29      273.51     16.04 o 
   1   7   7      499.19      502.35     18.61 o 
   2   7   7      239.79      231.43     13.57 o 
   3   7   7      517.73      562.12     48.20 o 
   4   7   7       29.19       18.42     27.02 o 
   5   7   7      409.80      456.50     54.77 o 
 -14   0   8      454.99      471.95     22.15 o 
 -13   0   8      140.47      157.79     16.07 o 
 -12   0   8     1438.32     1430.81     63.29 o 
 -11   0   8       88.10      101.20     18.46 o 
 -10   0   8     1211.82     1164.76     26.19 o 
  -9   0   8     1131.38     1138.71     39.70 o 
  -8   0   8     6379.23     6016.94    110.41 o 
  -7   0   8     6124.79     5966.03     94.50 o 
  -6   0   8     4504.10     4545.97     72.38 o 
  -5   0   8    11763.18    12070.67    187.14 o 
  -4   0   8      881.05      792.19     16.81 o 
  -3   0   8    18169.75    18193.39    324.10 o 
  -2   0   8     3339.08     3368.57     61.50 o 
  -1   0   8    30756.18    27052.32    514.36 o 
   0   0   8     4050.12     3821.68     69.24 o 
   1   0   8    11405.82    12064.14    186.44 o 
   2   0   8     3368.16     3194.65     46.08 o 
   3   0   8      162.59      131.89      4.60 o 
   4   0   8    18707.17    19028.17    262.81 o 
   5   0   8     1631.67     1596.20     30.85 o 
   6   0   8     1934.32     1833.27     31.58 o 
   7   0   8     1076.39     1096.95     27.86 o 
   8   0   8     3369.25     3234.95     77.06 o 
   9   0   8      874.35      803.72     62.80 o 
  10   0   8      986.16     1007.55     56.23 o 
  11   0   8      685.59      719.93     27.75 o 
  12   0   8       14.85       14.33     15.34 o 
  13   0   8      503.27      481.00     41.38 o 
 -14   1   8      183.49      172.47     10.51 o 
 -13   1   8       52.25       52.14      7.76 o 
 -12   1   8      428.38      418.64     13.05 o 
 -11   1   8      243.57      241.57      9.29 o 
 -10   1   8       55.96       63.77      5.41 o 
  -9   1   8       61.11       68.36      4.73 o 
  -8   1   8       17.27       17.31      3.73 o 
  -7   1   8     1713.56     1626.73     19.92 o 
  -6   1   8      272.75      291.13      5.66 o 
  -5   1   8     2729.40     2628.46     32.32 o 
  -4   1   8       60.36       43.77      2.36 o 
  -3   1   8      341.12      421.91      6.60 o 
  -2   1   8      701.20      668.00      9.13 o 
  -1   1   8      403.67      421.44      6.26 o 
   0   1   8      847.36      751.51      9.16 o 
   1   1   8      824.75      891.58     10.10 o 
   2   1   8     6540.18     6900.76     67.81 o 
   3   1   8       61.80       57.93      2.10 o 
   4   1   8     1198.72     1197.74     13.83 o 
   5   1   8       36.42       46.77      6.14 o 
   6   1   8       12.90       16.48      2.35 o 
   7   1   8      410.88      402.47      8.91 o 
   8   1   8        5.51       13.05      4.08 o 
   9   1   8      346.91      367.24     12.42 o 
  10   1   8       54.47       54.57      7.82 o 
  11   1   8      123.05      139.52     12.57 o 
  12   1   8       11.52       12.90     16.48 o 
  13   1   8        1.29       19.96     27.75 o 
 -14   2   8      157.16      192.34     27.21 o 
 -13   2   8       27.69       55.94      9.23 o 
 -12   2   8      898.93      845.96     30.45 o 
 -11   2   8      304.90      320.94     13.00 o 
 -10   2   8      338.84      361.72     11.62 o 
  -9   2   8     1009.92      950.95     15.90 o 
  -8   2   8     2735.55     2719.90     34.46 o 
  -7   2   8      757.31      768.10     12.55 o 
  -6   2   8     2596.96     2564.79     32.01 o 
  -5   2   8     2260.53     2204.51     27.62 o 
  -4   2   8     2651.90     2646.12     35.45 o 
  -3   2   8    10537.56    10666.18    136.77 o 
  -2   2   8     3149.18     3050.51     44.21 o 
  -1   2   8     3672.48     3482.15     43.44 o 
   0   2   8     3503.98     3594.16     43.33 o 
   1   2   8    12249.91    12597.06    174.33 o 
   2   2   8    16592.40    16912.64    188.04 o 
   3   2   8     2119.09     2076.69     24.49 o 
   4   2   8     1933.65     1857.61     20.90 o 
   5   2   8      997.46      977.29     13.71 o 
   6   2   8     3399.11     3413.08     40.96 o 
   7   2   8     3982.29     3971.42     57.25 o 
   8   2   8     1264.45     1279.31     21.21 o 
   9   2   8       52.48       54.09      6.99 o 
  10   2   8      221.00      209.28     14.85 o 
  11   2   8      585.38      624.73     78.14 o 
  12   2   8       77.49       94.52     10.36 o 
 -13   3   8       23.22       12.88     10.05 o 
 -12   3   8       42.46       41.47      8.07 o 
 -11   3   8       14.47        6.01      6.80 o 
 -10   3   8      294.93      287.00     11.30 o 
  -9   3   8      123.60      110.52      7.04 o 
  -8   3   8       51.83       62.52      5.35 o 
  -7   3   8      131.88      134.76      6.82 o 
  -6   3   8      267.91      257.66      7.56 o 
  -5   3   8       59.25       67.71      3.02 o 
  -4   3   8       97.88       83.56      2.92 o 
  -3   3   8     1303.03     1394.25     19.27 o 
  -2   3   8      722.48      753.80     11.48 o 
  -1   3   8      399.61      345.58      6.21 o 
   0   3   8       71.75       70.01      2.97 o 
   1   3   8      936.12      920.40     14.74 o 
   2   3   8      257.89      258.56      7.08 o 
   3   3   8     1566.27     1590.31     24.74 o 
   4   3   8      160.10      165.66      5.92 o 
   5   3   8      291.44      272.99      8.61 o 
   6   3   8       15.19       14.53      5.60 o 
   7   3   8       43.98       38.77      9.27 o 
   8   3   8      537.27      489.20     20.34 o 
   9   3   8      229.81      250.27     27.51 o 
  10   3   8        3.57       -0.80     10.39 o 
  11   3   8       51.49       54.53     26.78 o 
  12   3   8       36.48       24.34     28.24 o 
 -12   4   8       42.08      100.93     16.61 o 
 -11   4   8      302.67      324.77     44.79 o 
 -10   4   8       12.68       11.59     12.39 o 
  -9   4   8      720.57      692.97     26.50 o 
  -8   4   8      451.88      487.09     23.12 o 
  -7   4   8      399.24      399.39     16.11 o 
  -6   4   8     2242.64     2295.05     50.05 o 
  -5   4   8      117.11      125.06      8.24 o 
  -4   4   8     1590.37     1622.62     34.73 o 
  -3   4   8      698.65      680.53     14.45 o 
  -2   4   8     1796.29     1822.02     46.57 o 
  -1   4   8      874.70      841.93     60.61 o 
   0   4   8     2568.88     2541.12     80.33 o 
   1   4   8       31.85       33.57      6.13 o 
   2   4   8      571.16      553.95     16.31 o 
   3   4   8     1467.59     1432.18     32.31 o 
   4   4   8      243.12      249.21     11.67 o 
   5   4   8     1215.43     1150.42     34.31 o 
   6   4   8       78.73       91.35     18.26 o 
   7   4   8      466.25      479.60     21.17 o 
   8   4   8       75.71       90.01     19.96 o 
   9   4   8      227.97      230.80     16.14 o 
  10   4   8      429.43      435.82     22.87 o 
  11   4   8        7.50       21.39     19.23 o 
 -11   5   8       16.18       12.88     14.61 o 
 -10   5   8       17.36        4.59     17.28 o 
  -9   5   8      186.66      179.75     15.87 o 
  -8   5   8       97.32      110.09     13.03 o 
  -7   5   8      219.85      225.14     29.70 o 
  -6   5   8      118.22      126.34     14.61 o 
  -5   5   8       76.78       86.34     28.97 o 
  -4   5   8      132.59      131.15     11.02 o 
  -3   5   8       86.48       93.38      9.77 o 
  -2   5   8        0.81        3.23      7.55 o 
  -1   5   8      115.03      103.38      9.62 o 
   0   5   8       36.96       43.58      7.14 o 
   1   5   8      227.79      242.40     11.21 o 
   2   5   8      177.19      171.08     10.18 o 
   3   5   8      289.87      298.87     13.53 o 
   4   5   8        8.86       14.47      9.35 o 
   5   5   8      203.41      187.86     14.02 o 
   6   5   8      345.89      344.45     19.30 o 
   7   5   8       18.79       26.54     14.36 o 
   8   5   8      243.21      217.41     17.07 o 
   9   5   8       22.73       11.35     12.23 o 
  -9   6   8      170.59      188.10     16.67 o 
  -8   6   8       26.54       29.19     20.69 o 
  -7   6   8       30.77       24.71     11.50 o 
  -6   6   8        1.65       -7.79     14.12 o 
  -5   6   8       24.04       25.32     10.46 o 
  -4   6   8      273.06      254.41     12.35 o 
  -3   6   8        4.94        2.75      7.55 o 
  -2   6   8      560.79      561.63     17.87 o 
  -1   6   8       59.05       73.23      7.44 o 
   0   6   8        0.79        7.34      6.62 o 
   1   6   8      157.06      150.87     10.58 o 
   2   6   8      102.55      103.41     10.39 o 
   3   6   8       76.17       60.95     10.42 o 
   4   6   8       46.85       53.17     11.88 o 
   5   6   8      252.00      277.05     33.35 o 
   6   6   8       21.99        3.17     11.87 o 
   7   6   8       52.14       47.98     14.61 o 
  -6   7   8        0.10       -6.33     19.47 o 
  -5   7   8       86.92       78.87     19.96 o 
  -4   7   8       38.18       47.54     12.05 o 
  -3   7   8       10.59        0.70      8.68 o 
  -2   7   8       52.59       63.13      8.76 o 
  -1   7   8      121.72      112.72      9.58 o 
   0   7   8       10.74       13.49      9.24 o 
   1   7   8       48.49       48.46     10.54 o 
   2   7   8        6.86        9.18     10.33 o 
   3   7   8       76.94       63.12     12.82 o 
   4   7   8       60.33       62.29     14.86 o 
 -14   1   9       52.86       40.27      8.41 o 
 -13   1   9       56.62       56.01      7.93 o 
 -12   1   9       45.54       44.32      6.38 o 
 -11   1   9       26.63       45.01      5.32 o 
 -10   1   9        8.22        9.17      4.40 o 
  -9   1   9      291.27      289.83      8.08 o 
  -8   1   9      620.90      602.32     10.22 o 
  -7   1   9        3.30        9.43      2.74 o 
  -6   1   9       93.20      112.46      3.81 o 
  -5   1   9       27.36       32.61      2.65 o 
  -4   1   9      451.77      410.08      6.85 o 
  -3   1   9       37.68       14.31      2.04 o 
  -2   1   9      509.19      511.52      7.52 o 
  -1   1   9      122.36      114.44      3.04 o 
   0   1   9       15.57       11.94      1.47 o 
   1   1   9     1955.62     2109.43     23.83 o 
   2   1   9      486.47      456.24      5.33 o 
   3   1   9       78.12       92.64      3.71 o 
   4   1   9      405.06      378.95      5.90 o 
   5   1   9       25.98       27.42      2.44 o 
   6   1   9      604.63      581.02     14.50 o 
   7   1   9       55.74       52.28      4.40 o 
   8   1   9       56.57       64.85      5.58 o 
   9   1   9       17.83       15.88      6.69 o 
  10   1   9       13.52       10.15      7.50 o 
  11   1   9       16.42        5.64     10.14 o 
  12   1   9        0.36       -0.97     25.32 o 
 -14   2   9       90.44      109.77     11.67 o 
 -13   2   9      455.59      434.35     16.97 o 
 -12   2   9      744.39      687.27     20.32 o 
 -11   2   9      179.05      174.40     10.01 o 
 -10   2   9        9.09       15.13      5.43 o 
  -9   2   9        0.19        4.22      4.67 o 
  -8   2   9       70.94       64.58      3.90 o 
  -7   2   9       60.42       53.88      3.74 o 
  -6   2   9      278.37      279.68      6.00 o 
  -5   2   9      811.56      880.98     12.36 o 
  -4   2   9        7.38        5.86      2.81 o 
  -3   2   9       83.51      118.68      3.43 o 
  -2   2   9       76.49       78.55      3.12 o 
  -1   2   9       38.46       44.82      2.16 o 
   0   2   9       76.99      100.15      3.06 o 
   1   2   9       75.56       73.31      2.55 o 
   2   2   9      181.85      199.02      4.24 o 
   3   2   9     1153.30     1130.94     14.29 o 
   4   2   9       50.39       53.17      2.85 o 
   5   2   9      728.13      741.22     12.34 o 
   6   2   9      402.67      405.47      8.94 o 
   7   2   9      141.47      148.24      5.92 o 
   8   2   9      240.87      247.91      8.47 o 
   9   2   9       34.96       34.07      5.47 o 
  10   2   9      249.30      253.19     16.31 o 
  11   2   9       82.28       82.99     28.97 o 
  12   2   9      256.33      250.37     14.49 o 
 -13   3   9       83.73       97.29      9.78 o 
 -12   3   9      169.62      184.69     10.51 o 
 -11   3   9        8.04       10.01      7.26 o 
 -10   3   9     2176.21     2196.60     44.92 o 
  -9   3   9      102.37       90.59      6.30 o 
  -8   3   9     1211.18     1143.93     20.10 o 
  -7   3   9      317.37      333.33      9.02 o 
  -6   3   9     2509.77     2461.18     37.43 o 
  -5   3   9      911.28      859.36     15.13 o 
  -4   3   9      291.30      269.72      6.17 o 
  -3   3   9     1756.37     1664.72     25.59 o 
  -2   3   9     1219.06     1182.37     17.03 o 
  -1   3   9     3403.90     3316.94     43.81 o 
   0   3   9      468.93      433.91      8.55 o 
   1   3   9     3602.43     3634.46     52.00 o 
   2   3   9       24.57       31.63      2.98 o 
   3   3   9      423.88      406.36      8.06 o 
   4   3   9     4501.21     4461.42     65.15 o 
   5   3   9       12.07       15.48      4.41 o 
   6   3   9     1797.28     1825.68     37.29 o 
   7   3   9      267.24      254.15     14.97 o 
   8   3   9     1025.05     1003.86     47.47 o 
   9   3   9       24.74       16.90     10.64 o 
  10   3   9      209.96      190.10     19.96 o 
  11   3   9      303.05      240.01     32.13 o 
 -12   4   9      104.49      132.39     17.08 o 
 -11   4   9       79.18       87.92     27.99 o 
 -10   4   9      168.90      154.76     15.73 o 
  -9   4   9        0.53        4.51     11.34 o 
  -8   4   9      111.35      109.17     15.09 o 
  -7   4   9      485.75      486.93     16.27 o 
  -6   4   9      221.39      242.04     10.86 o 
  -5   4   9      106.54      123.02     10.13 o 
  -4   4   9      754.88      715.72     18.45 o 
  -3   4   9       96.73       89.61      8.43 o 
  -2   4   9      657.31      663.65     22.00 o 
  -1   4   9       68.22       60.33      8.52 o 
   0   4   9       10.40        8.76      6.65 o 
   1   4   9      255.72      264.56     11.29 o 
   2   4   9        0.97       -0.53      6.30 o 
   3   4   9     1561.27     1588.55     48.20 o 
   4   4   9        6.51       -0.83      6.64 o 
   5   4   9      335.81      319.87     16.14 o 
   6   4   9        1.86        7.00      9.49 o 
   7   4   9      276.81      278.30     16.36 o 
   8   4   9      278.89      288.73     17.37 o 
   9   4   9        4.26       -3.94     13.39 o 
  10   4   9      379.62      387.52     21.85 o 
 -11   5   9       53.28       57.83     15.45 o 
 -10   5   9      275.70      319.02     19.96 o 
  -9   5   9      172.84      175.86     15.94 o 
  -8   5   9      772.48      905.52     43.33 o 
  -7   5   9      568.59      612.44     33.59 o 
  -6   5   9      481.69      483.07     20.30 o 
  -5   5   9      462.74      480.40     34.32 o 
  -4   5   9      595.57      607.75     22.00 o 
  -3   5   9     1475.54     1531.25     53.07 o 
  -2   5   9      681.13      703.26     23.91 o 
  -1   5   9     3221.01     3192.43     78.34 o 
   0   5   9      430.65      433.52     18.55 o 
   1   5   9     1212.38     1223.81     28.96 o 
   2   5   9      633.56      626.25     37.24 o 
   3   5   9     1400.95     1383.79     43.31 o 
   4   5   9      658.22      610.16     27.92 o 
   5   5   9      365.05      324.42     17.90 o 
   6   5   9     1043.36     1024.78     36.51 o 
   7   5   9      174.50      187.29     16.39 o 
   8   5   9      348.48      337.14     20.11 o 
   9   5   9      267.93      269.97     26.53 o 
  -9   6   9        3.18       16.55     18.50 o 
  -8   6   9        3.52       -6.82     16.55 o 
  -7   6   9        0.99        4.87     15.58 o 
  -6   6   9        0.98       -5.36     14.61 o 
  -5   6   9       36.45       36.08     11.15 o 
  -4   6   9        2.90        2.74     10.71 o 
  -3   6   9        4.34       10.47      8.95 o 
  -2   6   9        2.60        6.26      9.49 o 
  -1   6   9       22.90       17.86      6.86 o 
   0   6   9       15.18       22.18      8.01 o 
   1   6   9        0.82       -4.78      8.48 o 
   2   6   9       52.15       50.28      9.16 o 
   3   6   9       22.61       13.16      9.35 o 
   4   6   9      104.16      120.48     18.50 o 
   5   6   9      195.56      219.98     16.82 o 
   6   6   9        2.77        3.65     12.74 o 
   7   6   9       90.80       85.19     20.69 o 
  -5   7   9      401.42      450.39     22.65 o 
  -4   7   9      277.62      321.39     23.16 o 
  -3   7   9       11.68       11.44     10.61 o 
  -2   7   9      572.41      608.90     36.26 o 
  -1   7   9      343.23      348.09     16.00 o 
   0   7   9      367.48      408.45     26.51 o 
   1   7   9      252.46      238.07     20.66 o 
   2   7   9      403.16      422.73     18.22 o 
   3   7   9      154.02      156.90     16.35 o 
   4   7   9      141.15      105.20     15.09 o 
 -14   0  10      178.31      141.78     20.69 o 
 -13   0  10      846.60      836.08     27.72 o 
 -12   0  10      286.78      231.91     11.75 o 
 -11   0  10      864.46      797.11     21.50 o 
 -10   0  10     3283.48     3274.83     84.08 o 
  -9   0  10     1358.09     1244.99     27.35 o 
  -8   0  10     9973.08    10029.90    181.56 o 
  -7   0  10      436.16      409.58     21.01 o 
  -6   0  10     1296.48     1154.98     21.08 o 
  -5   0  10     1698.97     1653.44     32.64 o 
  -4   0  10     8695.63     8730.92    160.08 o 
  -3   0  10     9078.56     8805.49    158.50 o 
  -2   0  10     3537.49     3429.96     63.09 o 
  -1   0  10     4257.55     3936.58     71.85 o 
   0   0  10     1100.61     1230.50     20.84 o 
   1   0  10    17907.58    18211.07    280.29 o 
   2   0  10     2244.13     2200.74     32.61 o 
   3   0  10     4068.00     3927.93     56.74 o 
   4   0  10      737.53      752.91     14.78 o 
   5   0  10     3603.80     3900.40     62.88 o 
   6   0  10     4338.73     4276.21    169.28 o 
   7   0  10      476.14      488.76     16.98 o 
   8   0  10     1504.21     1436.45    137.04 o 
   9   0  10      147.74      152.75     13.10 o 
  10   0  10     1224.08     1270.95     40.65 o 
  11   0  10      251.94      262.18     18.23 o 
  12   0  10      189.24      216.97     48.68 o 
 -14   1  10        1.25        8.71      7.75 o 
 -13   1  10       50.03       51.34      7.07 o 
 -12   1  10       49.31       53.94      6.53 o 
 -11   1  10      489.57      517.90     14.84 o 
 -10   1  10        4.65        3.34      4.47 o 
  -9   1  10      318.09      328.26      8.45 o 
  -8   1  10      114.52      105.46      4.54 o 
  -7   1  10        6.95        5.64      3.04 o 
  -6   1  10     1571.28     1613.58     21.10 o 
  -5   1  10       24.12       33.44      2.76 o 
  -4   1  10     3938.68     3864.56     46.63 o 
  -3   1  10      452.14      452.71      7.90 o 
  -2   1  10     2566.39     2472.38     30.18 o 
  -1   1  10      184.43      170.37      6.00 o 
   0   1  10      540.15      532.94      7.28 o 
   1   1  10     1311.60     1262.52     15.00 o 
   2   1  10      664.27      652.14      7.15 o 
   3   1  10     2245.29     2269.01     23.71 o 
   4   1  10      364.49      387.54      6.18 o 
   5   1  10     2463.92     2469.85     28.97 o 
   6   1  10       66.33       60.02      4.93 o 
   7   1  10      766.84      752.40     13.61 o 
   8   1  10      123.35      119.72      6.76 o 
   9   1  10      884.91      855.19     20.28 o 
  10   1  10      784.80      775.78     23.91 o 
  11   1  10        4.68        6.95     12.14 o 
  12   1  10      464.11      544.77     44.30 o 
 -13   2  10      410.52      426.51     16.58 o 
 -12   2  10       74.70       88.32      9.29 o 
 -11   2  10      641.80      609.41     16.09 o 
 -10   2  10     1045.40     1009.86     19.17 o 
  -9   2  10      347.98      320.53      9.85 o 
  -8   2  10      561.90      585.80     16.08 o 
  -7   2  10      481.34      470.12      9.53 o 
  -6   2  10     3649.54     3660.86     45.10 o 
  -5   2  10     1620.74     1568.92     20.55 o 
  -4   2  10     1958.61     1889.12     24.07 o 
  -3   2  10     1431.45     1481.52     18.60 o 
  -2   2  10     1151.20     1085.40     14.44 o 
  -1   2  10     4863.33     4758.83     61.07 o 
   0   2  10     4216.92     4335.76     52.30 o 
   1   2  10     1979.65     1856.45     21.90 o 
   2   2  10       98.16      133.85      3.64 o 
   3   2  10      889.75      867.79     11.61 o 
   4   2  10     2577.87     2554.48     28.36 o 
   5   2  10      923.93      946.48     16.42 o 
   6   2  10      467.57      472.47     10.62 o 
   7   2  10      104.81       99.55      5.48 o 
   8   2  10      471.90      480.99     19.68 o 
   9   2  10        7.02        4.63      5.41 o 
  10   2  10      415.26      416.92     20.12 o 
  11   2  10      203.15      208.87     31.40 o 
  12   2  10       50.05       58.44      9.65 o 
 -13   3  10       12.68       14.49      8.86 o 
 -12   3  10      428.33      425.05     15.49 o 
 -11   3  10       92.77       99.22     10.53 o 
 -10   3  10       14.86       20.62      7.65 o 
  -9   3  10      366.08      368.82     10.37 o 
  -8   3  10        5.13        5.08      4.70 o 
  -7   3  10      190.23      190.87      7.06 o 
  -6   3  10       95.53       99.08      6.89 o 
  -5   3  10      318.06      303.80      8.00 o 
  -4   3  10        4.10        7.14      3.24 o 
  -3   3  10      218.18      227.99      6.63 o 
  -2   3  10      264.14      275.95      6.81 o 
  -1   3  10     1041.55     1040.05     16.93 o 
   0   3  10      123.00      120.42      4.38 o 
   1   3  10      748.69      711.85     12.52 o 
   2   3  10       57.68       59.21      3.62 o 
   3   3  10      185.08      218.58      7.37 o 
   4   3  10     3091.16     2999.86     49.32 o 
   5   3  10       73.54       66.56      5.36 o 
   6   3  10        3.43        3.62      6.06 o 
   7   3  10      539.52      546.03     32.37 o 
   8   3  10       77.26       94.43     12.31 o 
   9   3  10        1.76       13.60     10.75 o 
  10   3  10      337.66      336.62     23.61 o 
  11   3  10       10.74       39.43     25.80 o 
 -12   4  10      109.64      118.77     17.61 o 
 -11   4  10      325.80      335.69     20.22 o 
 -10   4  10        2.96        7.04     12.68 o 
  -9   4  10     1110.89     1092.27     35.78 o 
  -8   4  10      656.46      652.13     20.39 o 
  -7   4  10      179.70      182.42     10.67 o 
  -6   4  10        5.45       11.45      7.15 o 
  -5   4  10      962.51      936.95     25.65 o 
  -4   4  10      939.29      939.60     28.40 o 
  -3   4  10      297.10      309.84     15.66 o 
  -2   4  10      709.65      697.27     23.03 o 
  -1   4  10       60.94       67.64      8.08 o 
   0   4  10      411.32      414.69     16.48 o 
   1   4  10      107.02      100.76      9.52 o 
   2   4  10     3673.74     3580.20     72.09 o 
   3   4  10       12.78        7.05      6.20 o 
   4   4  10       60.84       71.54      8.21 o 
   5   4  10      933.74      888.29     28.96 o 
   6   4  10      408.31      400.06     19.42 o 
   7   4  10      329.65      348.19     54.28 o 
   8   4  10      157.53      134.89     18.01 o 
   9   4  10      174.66      167.57     15.85 o 
  10   4  10      108.23      107.16     15.47 o 
 -10   5  10      144.49      154.81     22.39 o 
  -9   5  10       11.59        0.97     16.55 o 
  -8   5  10        1.13        7.30     15.58 o 
  -7   5  10        3.42       14.61     15.09 o 
  -6   5  10       18.71        7.63     10.31 o 
  -5   5  10      355.01      360.78     22.88 o 
  -4   5  10       25.42       17.96      9.81 o 
  -3   5  10      132.59      114.95     20.93 o 
  -2   5  10      163.13      174.70     25.32 o 
  -1   5  10      123.98      127.45     25.56 o 
   0   5  10        3.96       -1.11      8.43 o 
   1   5  10       12.58        2.30      7.30 o 
   2   5  10       18.20       20.68      8.03 o 
   3   5  10      393.12      360.69     14.97 o 
   4   5  10      144.39      172.68     13.23 o 
   5   5  10       94.60       89.53     13.14 o 
   6   5  10       20.25       34.16     11.43 o 
   7   5  10        6.21        0.64     11.26 o 
   8   5  10        2.32        8.45     12.46 o 
   9   5  10       30.19       42.83     14.89 o 
  -8   6  10        5.11      -10.71     17.04 o 
  -7   6  10      126.42      142.64     20.45 o 
  -6   6  10       17.42       22.88     14.12 o 
  -5   6  10      241.83      234.04     15.66 o 
  -4   6  10        0.98       -5.43     12.41 o 
  -3   6  10       19.16       17.73      9.81 o 
  -2   6  10       43.38       28.31     18.99 o 
  -1   6  10       10.54        5.91     17.28 o 
   0   6  10      180.69      174.22     13.00 o 
   1   6  10        1.76        0.09      8.59 o 
   2   6  10      183.50      159.51     11.86 o 
   3   6  10       21.80       11.47     10.16 o 
   4   6  10       72.01       68.16     16.07 o 
   5   6  10      194.08      182.82     21.18 o 
   6   6  10       50.10       54.61     25.07 o 
   7   6  10      132.60      128.59     26.05 o 
  -5   7  10        0.67        6.38     12.16 o 
  -4   7  10      259.41      291.37     15.22 o 
  -3   7  10        7.09        1.12      9.65 o 
  -2   7  10        0.11       -1.92      8.30 o 
  -1   7  10        8.75       12.03      9.85 o 
   0   7  10        1.02        6.53     10.52 o 
   1   7  10       36.15       39.00     10.67 o 
   2   7  10        5.26       -0.28     11.06 o 
   3   7  10       35.47       34.81     26.78 o 
 -14   1  11       52.96       64.70     13.14 o 
 -13   1  11      156.28      156.78      8.60 o 
 -12   1  11       23.93       27.10      6.29 o 
 -11   1  11      225.64      239.66      8.04 o 
 -10   1  11       17.81       18.63      4.81 o 
  -9   1  11        4.31       11.31      4.23 o 
  -8   1  11       32.38       46.22      4.29 o 
  -7   1  11       89.89      101.32      4.35 o 
  -6   1  11      382.75      332.39      6.97 o 
  -5   1  11      465.62      470.33      8.12 o 
  -4   1  11      435.17      437.18      7.56 o 
  -3   1  11        6.24        6.32      2.37 o 
  -2   1  11     1125.60     1215.36     15.80 o 
  -1   1  11      173.54      165.10      5.15 o 
   0   1  11       61.61       69.24      2.43 o 
   1   1  11      704.32      708.37      9.34 o 
   2   1  11        1.59        2.31      1.76 o 
   3   1  11       29.66       38.84      2.47 o 
   4   1  11      287.60      291.68      5.75 o 
   5   1  11        6.50        2.03      3.16 o 
   6   1  11      215.65      206.11      6.57 o 
   7   1  11       95.14       87.23      5.27 o 
   8   1  11        1.22       -6.35      6.35 o 
   9   1  11      316.46      301.68     14.39 o 
  10   1  11       38.99       37.84     12.39 o 
  11   1  11        6.54       11.34     13.24 o 
  12   1  11       85.45      111.05     19.23 o 
 -13   2  11      211.82      254.60     14.46 o 
 -12   2  11       31.37       31.91      7.79 o 
 -11   2  11      291.06      304.65     11.44 o 
 -10   2  11       40.79       59.21      9.63 o 
  -9   2  11      316.75      315.46      9.86 o 
  -8   2  11       20.90       26.31      4.48 o 
  -7   2  11      713.69      682.69     18.17 o 
  -6   2  11        2.43        2.73      3.12 o 
  -5   2  11     1135.82     1160.10     15.94 o 
  -4   2  11      338.62      328.09      6.34 o 
  -3   2  11       13.82        7.20      2.37 o 
  -2   2  11     2232.07     2289.81     28.59 o 
  -1   2  11      260.24      241.18      7.54 o 
   0   2  11      737.43      689.21     10.94 o 
   1   2  11      397.01      402.09      6.37 o 
   2   2  11     1396.29     1421.17     17.64 o 
   3   2  11     2200.45     2105.71     25.28 o 
   4   2  11      247.09      243.05      6.17 o 
   5   2  11     1811.17     1784.34     36.33 o 
   6   2  11      161.12      166.19     11.98 o 
   7   2  11       78.63       89.97      7.90 o 
   8   2  11       30.62       22.94      5.06 o 
   9   2  11      593.98      606.70     16.41 o 
  10   2  11       51.57       50.93      7.63 o 
  11   2  11       11.54        4.95      8.18 o 
 -13   3  11      821.85      879.33     23.90 o 
 -12   3  11       13.54        6.27      8.19 o 
 -11   3  11      461.56      471.07     16.36 o 
 -10   3  11      521.82      526.33     18.26 o 
  -9   3  11       46.78       45.30      5.71 o 
  -8   3  11      548.17      567.92     19.11 o 
  -7   3  11      278.36      275.79      8.43 o 
  -6   3  11      672.55      678.25     13.46 o 
  -5   3  11       57.76       57.26      4.43 o 
  -4   3  11     2179.90     2162.25     33.20 o 
  -3   3  11      495.52      521.95     10.52 o 
  -2   3  11      582.75      597.25     12.90 o 
  -1   3  11      185.30      179.22      5.75 o 
   0   3  11       44.55       51.13      3.89 o 
   1   3  11      941.87      909.58     15.44 o 
   2   3  11       80.66       81.08      5.74 o 
   3   3  11     3257.28     3247.91     43.89 o 
   4   3  11      223.19      222.09     11.09 o 
   5   3  11      119.33      111.21      7.48 o 
   6   3  11       98.49      110.37      8.08 o 
   7   3  11       47.42       62.20      7.86 o 
   8   3  11      316.24      307.71     18.01 o 
   9   3  11        9.35        6.16     10.76 o 
  10   3  11      150.59      170.88     31.64 o 
  11   3  11      198.30      189.87     34.08 o 
 -12   4  11        0.73       -2.18     14.28 o 
 -11   4  11      284.33      290.20     20.08 o 
 -10   4  11        4.83       -1.50     11.99 o 
  -9   4  11      250.75      283.28     17.02 o 
  -8   4  11       10.15       26.01      8.60 o 
  -7   4  11      424.22      431.65     16.11 o 
  -6   4  11      210.28      218.50     10.80 o 
  -5   4  11      621.71      619.53     18.91 o 
  -4   4  11     1091.82     1112.66     29.55 o 
  -3   4  11        7.46       11.80      6.45 o 
  -2   4  11      830.80      853.72     21.70 o 
  -1   4  11      321.55      293.45     16.89 o 
   0   4  11     1680.22     1674.77     35.84 o 
   1   4  11      790.32      786.45     21.20 o 
   2   4  11      250.94      274.31     15.66 o 
   3   4  11      465.25      515.62     16.85 o 
   4   4  11      101.02      122.09      9.67 o 
   5   4  11      403.91      465.52     20.70 o 
   6   4  11       25.35       31.34     10.02 o 
   7   4  11     1008.79      942.40     41.87 o 
   8   4  11      178.38      238.47     26.29 o 
   9   4  11      240.08      260.93     18.27 o 
  10   4  11       60.54       53.74     26.78 o 
 -10   5  11      118.43      122.20     22.39 o 
  -9   5  11      203.43      203.98     23.37 o 
  -8   5  11      372.52      386.06     29.70 o 
  -7   5  11       15.50       26.99     18.99 o 
  -6   5  11      765.84      784.61     34.08 o 
  -5   5  11      358.93      375.27     21.91 o 
  -4   5  11      760.86      816.00     27.37 o 
  -3   5  11      419.28      413.86     19.10 o 
  -2   5  11      687.42      696.60     23.91 o 
  -1   5  11      214.80      241.60     37.97 o 
   0   5  11       95.15       97.21     16.31 o 
   1   5  11      607.50      574.18     33.57 o 
   2   5  11       89.81       81.97      9.16 o 
   3   5  11      627.39      568.69     18.82 o 
   4   5  11        2.68       -6.82      9.29 o 
   5   5  11      180.53      172.66     15.34 o 
   6   5  11       48.28       52.82     12.74 o 
   7   5  11       51.07       53.49     14.05 o 
   8   5  11       28.06        7.68     13.21 o 
  -8   6  11      186.98      206.91     23.86 o 
  -7   6  11      186.74      177.70     21.91 o 
  -6   6  11      105.89      106.13     17.53 o 
  -5   6  11      170.40      169.73     14.41 o 
  -4   6  11      324.67      364.04     19.27 o 
  -3   6  11      266.91      276.27     16.14 o 
  -2   6  11      574.39      557.23     23.06 o 
  -1   6  11      295.73      317.94     17.36 o 
   0   6  11      424.54      450.36     17.08 o 
   1   6  11      508.55      546.74     19.02 o 
   2   6  11      483.27      491.96     23.93 o 
   3   6  11      341.01      357.54     16.75 o 
   4   6  11      449.17      508.42     23.86 o 
   5   6  11      142.65      116.38     20.20 o 
   6   6  11      221.36      272.46     19.42 o 
  -4   7  11       64.07       72.70     11.47 o 
  -3   7  11      107.63      125.79     11.76 o 
  -2   7  11      302.40      295.99     13.84 o 
  -1   7  11      169.55      163.54     28.56 o 
   0   7  11      100.79      107.69     11.73 o 
   1   7  11       16.66        7.94     11.78 o 
   2   7  11      254.42      227.48     28.14 o 
 -14   0  12        1.37        6.42     10.89 o 
 -13   0  12      153.57      157.87     13.77 o 
 -12   0  12      322.65      317.06     13.86 o 
 -11   0  12     1409.86     1366.04     30.76 o 
 -10   0  12      206.17      176.00     10.04 o 
  -9   0  12      108.27       92.00      7.68 o 
  -8   0  12       94.19       80.78      7.08 o 
  -7   0  12       78.37       91.07      6.56 o 
  -6   0  12     2674.94     2575.99     42.98 o 
  -5   0  12        6.26        6.88      4.05 o 
  -4   0  12     1516.59     1395.38     28.09 o 
  -3   0  12     2100.22     2213.91     42.19 o 
  -2   0  12      594.24      542.74     12.95 o 
  -1   0  12      646.61      627.19     14.37 o 
   0   0  12     1122.44     1138.70     19.80 o 
   1   0  12       76.78       75.04      4.10 o 
   2   0  12      137.65      162.04      5.31 o 
   3   0  12     4024.06     4185.00     60.78 o 
   4   0  12        2.06        3.00      4.03 o 
   5   0  12     1699.10     1737.11     35.29 o 
   6   0  12      393.35      399.94     13.21 o 
   7   0  12      123.88      129.02     11.69 o 
   8   0  12      393.36      399.86     19.52 o 
   9   0  12       20.71       19.16     19.72 o 
  10   0  12       77.01      101.05     17.28 o 
  11   0  12       61.71       53.58     15.56 o 
 -13   1  12       54.53       58.92      7.55 o 
 -12   1  12      341.66      351.44     11.20 o 
 -11   1  12      995.96      976.45     17.33 o 
 -10   1  12       30.91       31.98      5.09 o 
  -9   1  12     1450.45     1477.19     24.37 o 
  -8   1  12      998.84      983.26     16.02 o 
  -7   1  12     3646.65     3520.36     47.11 o 
  -6   1  12     1351.68     1347.30     19.83 o 
  -5   1  12     4703.91     4523.69     54.78 o 
  -4   1  12     1634.01     1549.98     20.28 o 
  -3   1  12      666.52      604.26      9.23 o 
  -2   1  12     9185.55     9258.49    108.87 o 
  -1   1  12     2181.03     2206.28     25.29 o 
   0   1  12     5640.60     5522.07     60.75 o 
   1   1  12      885.71      895.76     11.42 o 
   2   1  12     7603.81     7805.33     78.19 o 
   3   1  12     1417.33     1380.84     16.28 o 
   4   1  12     1064.69     1043.24     14.01 o 
   5   1  12     1994.13     1894.25     27.13 o 
   6   1  12      521.50      533.94     11.05 o 
   7   1  12     1932.00     1945.84     35.35 o 
   8   1  12      624.62      630.09     20.31 o 
   9   1  12      768.79      700.61     31.40 o 
  10   1  12       24.32       22.47     17.53 o 
  11   1  12      210.39      213.23     18.44 o 
 -13   2  12      185.87      180.87     12.06 o 
 -12   2  12       11.35       24.48      7.95 o 
 -11   2  12      200.66      210.39     10.04 o 
 -10   2  12       16.82       19.13      5.85 o 
  -9   2  12      224.06      229.64     12.09 o 
  -8   2  12      339.82      338.47     12.91 o 
  -7   2  12      321.57      296.38      9.94 o 
  -6   2  12      560.73      514.56     14.99 o 
  -5   2  12       53.66       48.86      3.79 o 
  -4   2  12     1630.68     1605.23     21.13 o 
  -3   2  12      914.11      859.05     12.32 o 
  -2   2  12      252.26      249.51      5.41 o 
  -1   2  12      284.69      288.29      7.33 o 
   0   2  12      591.20      559.76      9.49 o 
   1   2  12      245.05      228.09      4.80 o 
   2   2  12      800.68      785.96     11.78 o 
   3   2  12      440.39      456.60      8.25 o 
   4   2  12      110.57      133.16      9.13 o 
   5   2  12     1185.00     1155.93     25.70 o 
   6   2  12       61.29       63.12      7.04 o 
   7   2  12        5.77       12.05     10.01 o 
   8   2  12      208.43      208.05      8.22 o 
   9   2  12      112.82      106.24      7.75 o 
  10   2  12      226.23      228.54     10.79 o 
  11   2  12        2.54       15.99     16.55 o 
 -12   3  12      206.66      204.00     11.56 o 
 -11   3  12      108.66      120.34      9.48 o 
 -10   3  12      292.27      288.23     13.84 o 
  -9   3  12      252.36      279.55      9.30 o 
  -8   3  12      566.76      538.08     12.66 o 
  -7   3  12     1188.84     1148.43     20.27 o 
  -6   3  12      944.98      922.50     16.98 o 
  -5   3  12      663.77      643.11     12.91 o 
  -4   3  12     1169.48     1213.69     22.33 o 
  -3   3  12     2847.64     2881.76     51.79 o 
  -2   3  12     1809.63     1770.96     41.12 o 
  -1   3  12     2212.04     2102.20     35.77 o 
   0   3  12     1171.54     1187.73     19.45 o 
   1   3  12     3122.96     3047.41     44.59 o 
   2   3  12      661.58      636.94     11.41 o 
   3   3  12     1201.01     1182.20     18.16 o 
   4   3  12     1855.57     1834.92     33.32 o 
   5   3  12      565.73      566.67     16.21 o 
   6   3  12       34.31       30.63     10.32 o 
   7   3  12      781.39      726.11     19.82 o 
   8   3  12      382.74      371.74     14.82 o 
   9   3  12      119.24      149.25     14.82 o 
  10   3  12      192.35      173.80     29.21 o 
 -11   4  12       10.58      -13.59     13.59 o 
 -10   4  12        4.02       21.54     12.39 o 
  -9   4  12       18.50       23.55      5.09 o 
  -8   4  12      127.82      119.44     10.58 o 
  -7   4  12        2.03       10.95     10.17 o 
  -6   4  12      107.60       95.51      9.92 o 
  -5   4  12      372.79      364.20     14.89 o 
  -4   4  12      284.98      248.90     26.48 o 
  -3   4  12      179.29      164.77      9.93 o 
  -2   4  12       53.66       36.34      7.27 o 
  -1   4  12      764.75      748.76     19.73 o 
   0   4  12      602.29      550.60     16.42 o 
   1   4  12       23.51       25.70      6.07 o 
   2   4  12      236.09      212.67     10.59 o 
   3   4  12      127.00      123.87      9.66 o 
   4   4  12      851.12      785.58     24.37 o 
   5   4  12       84.67       90.61     12.14 o 
   6   4  12       31.77        5.74     23.37 o 
   7   4  12       81.00       89.88     12.83 o 
   8   4  12      225.00      199.76     16.93 o 
   9   4  12        1.51       -4.27     11.34 o 
 -10   5  12      133.33      172.83     24.34 o 
  -9   5  12        1.28      -12.66     15.09 o 
  -8   5  12      192.19      217.13     22.88 o 
  -7   5  12       49.44       34.11     12.56 o 
  -6   5  12      387.43      409.81     20.72 o 
  -5   5  12       19.18       17.47      9.77 o 
  -4   5  12      124.57      126.48     12.03 o 
  -3   5  12       81.81       89.67     13.87 o 
  -2   5  12        2.04        2.92      8.61 o 
  -1   5  12      660.29      613.86     22.87 o 
   0   5  12      161.69      156.69     12.72 o 
   1   5  12      207.30      229.72     12.56 o 
   2   5  12       23.38       18.58      8.62 o 
   3   5  12      113.76      140.08     11.15 o 
   4   5  12       81.07       59.87     13.54 o 
   5   5  12        3.26        5.22     11.44 o 
   6   5  12      160.34      164.31     15.19 o 
   7   5  12       28.27       12.66     12.52 o 
   8   5  12       85.78       98.20     18.99 o 
  -7   6  12        0.05        1.46     15.58 o 
  -6   6  12      182.77      175.28     16.14 o 
  -5   6  12       31.60       38.07     11.99 o 
  -4   6  12       16.64       22.12     11.30 o 
  -3   6  12       47.16       35.82     11.34 o 
  -2   6  12        0.36       -0.49     10.67 o 
  -1   6  12       80.30       78.68     19.96 o 
   0   6  12        0.65       -8.71      8.71 o 
   1   6  12        0.70       -3.06     12.08 o 
   2   6  12      252.28      224.44     13.53 o 
   3   6  12       17.67        9.10     10.22 o 
   4   6  12      104.01      103.01     14.48 o 
   5   6  12       27.88       34.98     13.10 o 
  -3   7  12       38.82       34.24     10.35 o 
  -2   7  12        9.37       -1.14     10.58 o 
  -1   7  12       45.82       49.34     11.23 o 
   0   7  12       34.63       44.37     16.05 o 
   1   7  12        3.13       -5.41     10.37 o 
 -13   1  13       87.89       86.26      8.04 o 
 -12   1  13       43.62       39.00      6.43 o 
 -11   1  13      106.22      101.67      6.48 o 
 -10   1  13        2.52        2.64      4.93 o 
  -9   1  13       32.45       36.84      5.88 o 
  -8   1  13       38.05       41.02      4.50 o 
  -7   1  13     1137.86     1061.63     16.86 o 
  -6   1  13        0.03        1.97      3.51 o 
  -5   1  13       24.23       24.16      3.45 o 
  -4   1  13       62.76       60.72      3.67 o 
  -3   1  13      253.40      270.00      5.84 o 
  -2   1  13      208.53      208.87      5.13 o 
  -1   1  13      315.13      355.31      6.57 o 
   0   1  13        4.81        4.92      2.46 o 
   1   1  13      177.34      208.62      6.09 o 
   2   1  13      756.25      730.43      9.24 o 
   3   1  13      183.84      188.46      5.32 o 
   4   1  13       76.08       83.14      4.23 o 
   5   1  13       38.88       36.98      4.10 o 
   6   1  13      327.95      318.28      9.70 o 
   7   1  13        3.61        2.71      6.21 o 
   8   1  13       19.32       16.79     11.33 o 
   9   1  13       64.97       63.37     12.74 o 
  10   1  13       26.43       27.09     20.93 o 
  11   1  13       15.38       21.72     15.39 o 
 -13   2  13       59.36       84.18      9.31 o 
 -12   2  13       70.08       69.09      8.85 o 
 -11   2  13        1.73        5.73      6.65 o 
 -10   2  13       47.55       45.19      6.54 o 
  -9   2  13      275.31      282.34     11.59 o 
  -8   2  13      289.37      269.76      8.75 o 
  -7   2  13      141.95      127.19      9.68 o 
  -6   2  13       21.07       24.05      4.54 o 
  -5   2  13     1817.16     1758.87     28.01 o 
  -4   2  13        8.00        6.52      2.82 o 
  -3   2  13      619.39      616.27     10.45 o 
  -2   2  13     1061.73     1016.99     14.31 o 
  -1   2  13      428.97      419.81      8.12 o 
   0   2  13     1434.45     1386.24     20.04 o 
   1   2  13       14.50       14.97      3.50 o 
   2   2  13     1151.03     1139.56     16.00 o 
   3   2  13      236.17      250.18      9.93 o 
   4   2  13       94.82      102.99      6.60 o 
   5   2  13      397.13      378.26     13.17 o 
   6   2  13       40.93       47.56      7.47 o 
   7   2  13      428.15      447.85     15.60 o 
   8   2  13        4.89        9.05      7.94 o 
   9   2  13      310.28      350.23     12.09 o 
  10   2  13       21.81       21.73      7.88 o 
  11   2  13      259.00      230.24     20.69 o 
 -12   3  13       34.79       38.62      9.25 o 
 -11   3  13       93.70      106.16      8.56 o 
 -10   3  13      108.86      112.72      8.57 o 
  -9   3  13      204.85      206.65      8.30 o 
  -8   3  13      200.78      179.02      7.56 o 
  -7   3  13       14.39       19.67      5.19 o 
  -6   3  13       56.03       43.09      5.08 o 
  -5   3  13        1.95        5.00      4.47 o 
  -4   3  13      216.17      224.68      8.45 o 
  -3   3  13      977.91      918.17     18.28 o 
  -2   3  13      121.37      106.48      7.80 o 
  -1   3  13      762.76      733.39     15.36 o 
   0   3  13       92.78       78.66      4.77 o 
   1   3  13      386.30      364.60     12.37 o 
   2   3  13       82.85       86.34      5.02 o 
   3   3  13      211.27      198.96      8.26 o 
   4   3  13     1583.31     1462.85     27.73 o 
   5   3  13       59.68       55.02      7.23 o 
   6   3  13      140.71      152.57      9.56 o 
   7   3  13        5.47        0.76      7.46 o 
   8   3  13      272.99      297.69     13.40 o 
   9   3  13       10.55       18.28     12.21 o 
  10   3  13       79.90       41.87     25.32 o 
 -11   4  13      197.80      223.59     39.43 o 
 -10   4  13      202.90      245.13     10.02 o 
  -9   4  13      451.98      504.64     15.97 o 
  -8   4  13      169.41      175.16      8.40 o 
  -7   4  13     1040.30     1044.30     32.53 o 
  -6   4  13      201.85      222.81      8.05 o 
  -5   4  13     1341.39     1401.46     29.18 o 
  -4   4  13       10.78       13.08      4.15 o 
  -3   4  13      690.27      713.27     15.31 o 
  -2   4  13      979.97     1007.33     22.49 o 
  -1   4  13      332.96      322.72     13.35 o 
   0   4  13     2362.01     2320.79     39.28 o 
   1   4  13      320.56      330.37      9.56 o 
   2   4  13      972.39      981.30     19.82 o 
   3   4  13        9.55       13.45      5.05 o 
   4   4  13     1036.39     1012.06     26.83 o 
   5   4  13      934.83      846.56     29.44 o 
   6   4  13      474.12      424.02     37.49 o 
   7   4  13      384.22      408.00     20.78 o 
   8   4  13       74.08       74.86     14.58 o 
   9   4  13      234.45      253.17     18.64 o 
  -9   5  13      104.02       98.34     19.47 o 
  -8   5  13        5.05       -7.30     15.58 o 
  -7   5  13       80.28       88.84     14.10 o 
  -6   5  13       92.08       87.74     12.82 o 
  -5   5  13      157.99      162.14     13.76 o 
  -4   5  13       85.59       89.57     12.74 o 
  -3   5  13       94.21       94.43     11.99 o 
  -2   5  13       17.21       22.78     10.50 o 
  -1   5  13       57.15       62.26     10.31 o 
   0   5  13       93.46       92.80     11.53 o 
   1   5  13      146.58      156.08     17.05 o 
   2   5  13       99.71       88.96     10.06 o 
   3   5  13        2.10       -6.44      8.86 o 
   4   5  13        8.35       -0.39      9.24 o 
   5   5  13       97.65       88.55     13.10 o 
   6   5  13      158.28      165.91     16.26 o 
   7   5  13       45.88       28.26     14.14 o 
  -7   6  13      182.38      188.41     23.86 o 
  -6   6  13      108.01       97.60     18.99 o 
  -5   6  13      218.25      226.69     16.83 o 
  -4   6  13      523.68      527.83     23.53 o 
  -3   6  13      534.72      602.40     32.86 o 
  -2   6  13      334.10      372.36     20.08 o 
  -1   6  13      514.32      498.40     39.43 o 
   0   6  13      555.43      557.72     19.85 o 
   1   6  13      269.22      302.84     28.92 o 
   2   6  13      293.09      295.20     22.91 o 
   3   6  13      316.52      357.44     17.32 o 
   4   6  13      264.52      292.38     30.43 o 
   5   6  13      121.29      114.24     15.29 o 
 -13   0  14        6.79        9.31     10.57 o 
 -12   0  14       99.31       89.67     10.13 o 
 -11   0  14       47.83       45.53      8.26 o 
 -10   0  14      429.19      405.43     14.62 o 
  -9   0  14        0.75       -3.65      6.20 o 
  -8   0  14      114.26      113.84      7.72 o 
  -7   0  14      330.66      280.29     10.74 o 
  -6   0  14     1162.46     1091.81     23.91 o 
  -5   0  14      197.28      193.01      8.73 o 
  -4   0  14        7.07        2.88      4.47 o 
  -3   0  14     1141.75     1135.68     23.94 o 
  -2   0  14      438.69      437.24     11.79 o 
  -1   0  14     2065.05     1884.15     36.86 o 
   0   0  14      157.90      173.11      6.10 o 
   1   0  14      982.16     1012.22     28.53 o 
   2   0  14        5.37        2.15      3.40 o 
   3   0  14     1197.03     1228.74     23.02 o 
   4   0  14     1303.22     1282.74     27.59 o 
   5   0  14      322.15      329.12     12.84 o 
   6   0  14      908.91      863.52     41.14 o 
   7   0  14       63.68       78.73     11.58 o 
   8   0  14      445.63      501.53     33.59 o 
   9   0  14       30.48       13.48     12.14 o 
  10   0  14     1102.92     1134.33     50.14 o 
  11   0  14      242.69      275.06     26.78 o 
 -13   1  14       92.77       87.04      9.29 o 
 -12   1  14      919.65      922.63     17.30 o 
 -11   1  14      246.43      241.89      9.54 o 
 -10   1  14      758.92      760.13     14.50 o 
  -9   1  14     1446.38     1397.67     21.79 o 
  -8   1  14     1039.11     1002.84     16.69 o 
  -7   1  14     1837.12     1872.89     35.63 o 
  -6   1  14      238.82      235.54      6.99 o 
  -5   1  14     2421.92     2377.68     37.41 o 
  -4   1  14      915.57      923.30     14.52 o 
  -3   1  14     4670.16     4577.02     58.97 o 
  -2   1  14      527.15      533.56      8.79 o 
  -1   1  14     3167.31     3091.27     37.93 o 
   0   1  14     1836.52     1778.92     22.81 o 
   1   1  14      279.51      284.42      6.28 o 
   2   1  14     3740.74     3657.65     39.99 o 
   3   1  14      114.72      118.00      4.36 o 
   4   1  14     2258.24     2324.22     28.21 o 
   5   1  14      579.46      575.51     12.82 o 
   6   1  14     1094.32     1143.12     26.47 o 
   7   1  14      684.12      738.15     26.31 o 
   8   1  14      135.15      135.56     13.91 o 
   9   1  14      128.66      131.34     29.94 o 
  10   1  14       64.76       68.97     15.82 o 
 -12   2  14        2.05        2.88      8.02 o 
 -11   2  14        5.77        7.09      6.51 o 
 -10   2  14       15.68       32.06      7.20 o 
  -9   2  14      113.51      123.07      7.36 o 
  -8   2  14      157.22      162.49      7.38 o 
  -7   2  14       68.25       64.26      5.60 o 
  -6   2  14       71.12       68.87      5.29 o 
  -5   2  14       77.47       78.84      6.92 o 
  -4   2  14      877.73      876.99     15.96 o 
  -3   2  14      223.56      214.66      6.96 o 
  -2   2  14       66.47       69.21      3.49 o 
  -1   2  14      164.82      164.03      5.15 o 
   0   2  14      104.03       96.73      4.83 o 
   1   2  14     1013.61      978.52     19.01 o 
   2   2  14      190.84      165.72      8.99 o 
   3   2  14       30.39       24.38      4.69 o 
   4   2  14      278.62      257.33     11.81 o 
   5   2  14       56.83       56.97     12.05 o 
   6   2  14      133.07      158.84     24.70 o 
   7   2  14        1.73       -8.81     10.77 o 
   8   2  14       90.18       97.70      9.83 o 
   9   2  14        6.87       -2.07      6.63 o 
  10   2  14       51.78       59.71     14.83 o 
 -12   3  14      106.83       88.18      9.96 o 
 -11   3  14       53.15       64.74      8.46 o 
 -10   3  14      297.37      280.47     10.36 o 
  -9   3  14      293.33      278.73     14.83 o 
  -8   3  14      379.83      389.39     11.09 o 
  -7   3  14      270.24      286.05      9.47 o 
  -6   3  14      510.36      500.03     14.84 o 
  -5   3  14       86.67       99.42      6.37 o 
  -4   3  14     1348.65     1276.00     31.34 o 
  -3   3  14      813.57      789.57     16.94 o 
  -2   3  14      841.24      837.58     24.88 o 
  -1   3  14      437.63      442.68     11.62 o 
   0   3  14       12.84       13.62      5.13 o 
   1   3  14      735.81      742.28     15.83 o 
   2   3  14     1190.17     1157.20     20.12 o 
   3   3  14       43.33       45.92      6.22 o 
   4   3  14       95.21      102.76      7.32 o 
   5   3  14      519.67      544.60     16.84 o 
   6   3  14       42.44       59.23      8.69 o 
   7   3  14      298.13      304.30     13.56 o 
   8   3  14      135.36      116.44     11.04 o 
   9   3  14      120.53      164.55     26.78 o 
 -11   4  14       43.76       42.11      7.32 o 
 -10   4  14       10.46        3.06      6.82 o 
  -9   4  14      116.80      112.12      8.36 o 
  -8   4  14        3.03        4.65      5.60 o 
  -7   4  14        1.58        6.89      7.80 o 
  -6   4  14        2.91       -5.08      5.08 o 
  -5   4  14      366.78      349.45     10.43 o 
  -4   4  14        1.23       -4.65      4.65 o 
  -3   4  14      471.63      441.13     11.65 o 
  -2   4  14      812.41      761.10     16.24 o 
  -1   4  14       83.69       75.93      5.76 o 
   0   4  14        7.40       17.57      5.04 o 
   1   4  14       54.18       50.94      5.30 o 
   2   4  14       58.13       43.25      5.83 o 
   3   4  14      105.61      100.07      9.98 o 
   4   4  14       82.63       98.15      9.35 o 
   5   4  14      231.59      210.48     14.86 o 
   6   4  14        1.50       10.86     11.57 o 
   7   4  14       25.59       43.33     13.10 o 
   8   4  14        0.09       -2.57     12.85 o 
  -9   5  14       13.35        2.43     18.99 o 
  -8   5  14      116.42      101.75     19.47 o 
  -7   5  14      179.53      171.35     16.00 o 
  -6   5  14      124.64      157.00     14.96 o 
  -5   5  14       61.05       56.28     13.22 o 
  -4   5  14      790.34      775.57     27.88 o 
  -3   5  14       20.41       23.56     17.53 o 
  -2   5  14        5.63       12.93     10.84 o 
  -1   5  14      345.09      288.88     16.69 o 
   0   5  14      150.81      133.21     18.26 o 
   1   5  14      230.74      230.30     12.71 o 
   2   5  14       51.96       34.03      9.35 o 
   3   5  14      322.50      314.56     15.26 o 
   4   5  14        4.38        4.77     10.53 o 
   5   5  14      370.72      352.66     20.47 o 
   6   5  14       94.28       75.20     21.66 o 
   7   5  14       76.23       91.70     17.28 o 
  -6   6  14       91.63      114.34     24.83 o 
  -5   6  14        0.28      -12.04     12.04 o 
  -4   6  14        8.03       16.57     11.84 o 
  -3   6  14       28.39       39.10     12.88 o 
  -2   6  14       25.56       28.76     12.19 o 
  -1   6  14       61.61       69.44     10.57 o 
   0   6  14       41.31       35.34     10.14 o 
   1   6  14       21.62       22.50     10.31 o 
   2   6  14       14.37        5.98     10.66 o 
   3   6  14        7.16        7.42     10.60 o 
   4   6  14       29.06       43.15     14.96 o 
 -13   1  15       85.35      101.93      9.90 o 
 -12   1  15       24.52       38.27      7.65 o 
 -11   1  15       59.04       62.44      7.48 o 
 -10   1  15        2.25        1.06      6.04 o 
  -9   1  15       27.64       39.95      7.40 o 
  -8   1  15        4.44        2.27      4.41 o 
  -7   1  15       59.54       67.99      4.95 o 
  -6   1  15     1356.94     1312.58     19.94 o 
  -5   1  15        0.35       -2.81      4.06 o 
  -4   1  15       59.39       53.51      3.62 o 
  -3   1  15       62.41       66.31      3.59 o 
  -2   1  15        2.33        1.36      2.78 o 
  -1   1  15     1484.31     1481.94     19.54 o 
   0   1  15      552.01      587.83      9.54 o 
   1   1  15       24.55       23.28      3.06 o 
   2   1  15       19.86       19.27      3.05 o 
   3   1  15      426.26      443.33      8.97 o 
   4   1  15      170.52      170.59      5.85 o 
   5   1  15      124.95      105.39      8.50 o 
   6   1  15       11.21        6.50      7.04 o 
   7   1  15        2.83       -8.70     11.68 o 
   8   1  15       89.59      123.62     14.15 o 
   9   1  15       45.24       35.21     13.80 o 
  10   1  15       97.37       75.32     16.00 o 
 -12   2  15      169.28      182.80     10.82 o 
 -11   2  15        2.10        2.57      7.39 o 
 -10   2  15      629.24      625.64     15.06 o 
  -9   2  15       32.95       46.30      9.61 o 
  -8   2  15      279.31      268.93      9.42 o 
  -7   2  15       46.71       64.59      5.99 o 
  -6   2  15       82.76       92.16      6.12 o 
  -5   2  15      437.00      470.07     11.07 o 
  -4   2  15      171.72      196.32      7.97 o 
  -3   2  15      879.64      830.60     33.94 o 
  -2   2  15       68.40       61.24      4.55 o 
  -1   2  15       83.94       97.56      6.01 o 
   0   2  15      309.58      321.38     10.13 o 
   1   2  15       34.05       22.05      5.02 o 
   2   2  15       44.91       39.31      4.93 o 
   3   2  15       52.68       59.79      5.57 o 
   4   2  15      315.04      351.51     11.92 o 
   5   2  15      293.79      285.20     16.77 o 
   6   2  15      212.00      214.47     18.65 o 
   7   2  15       13.80       18.00      8.25 o 
   8   2  15        0.22       10.06     12.04 o 
   9   2  15       33.85       34.26     14.32 o 
  10   2  15       18.01        9.06     16.55 o 
 -11   3  15       90.74       84.33      8.69 o 
 -10   3  15       18.83       18.51      6.81 o 
  -9   3  15        0.94       -6.06      6.06 o 
  -8   3  15      606.94      608.00     19.55 o 
  -7   3  15       27.69       20.58      5.43 o 
  -6   3  15      270.60      276.16     10.40 o 
  -5   3  15       65.65       66.74      6.38 o 
  -4   3  15     1020.01      963.73     19.81 o 
  -3   3  15      415.89      418.05     11.71 o 
  -2   3  15      158.53      140.15      7.12 o 
  -1   3  15      191.98      183.52      7.51 o 
   0   3  15       22.38       14.84      5.38 o 
   1   3  15     1129.97     1089.94     21.33 o 
   2   3  15      516.42      500.52     18.20 o 
   3   3  15      364.91      388.93     12.53 o 
   4   3  15        9.46       12.28      6.73 o 
   5   3  15      245.73      257.33     11.62 o 
   6   3  15      421.71      468.80     16.60 o 
   7   3  15        4.45       -7.31      8.59 o 
   8   3  15      546.26      573.26     29.66 o 
   9   3  15        6.47       -9.77     12.70 o 
 -10   4  15      399.00      445.89     16.64 o 
  -9   4  15       66.00       63.94      6.93 o 
  -8   4  15      229.45      233.24     10.07 o 
  -7   4  15      187.42      199.99     11.10 o 
  -6   4  15      188.86      184.94      8.66 o 
  -5   4  15      835.43      849.25     26.22 o 
  -4   4  15        6.31        5.37      6.25 o 
  -3   4  15     1031.00     1023.03     21.78 o 
  -2   4  15      602.76      608.27     14.49 o 
  -1   4  15      743.50      731.80     16.21 o 
   0   4  15       10.58        6.23      5.69 o 
   1   4  15      447.11      453.30     11.74 o 
   2   4  15      377.80      382.94     11.67 o 
   3   4  15      148.80      136.60      7.81 o 
   4   4  15     1006.09      936.79     20.37 o 
   5   4  15        1.43        0.37      8.75 o 
   6   4  15      281.63      297.64     18.83 o 
   7   4  15        7.32       15.41     13.51 o 
   8   4  15       14.74        7.64     13.45 o 
  -8   5  15      160.60      179.16     24.34 o 
  -7   5  15       17.43       23.71     12.48 o 
  -6   5  15      469.15      491.29     23.12 o 
  -5   5  15      124.18      129.95     15.29 o 
  -4   5  15       46.99       55.12     17.04 o 
  -3   5  15       88.87       97.72     18.99 o 
  -2   5  15      260.60      268.76     16.51 o 
  -1   5  15      413.68      444.05     21.50 o 
   0   5  15       17.78       30.99      9.53 o 
   1   5  15      326.69      341.22     15.50 o 
   2   5  15       99.18      111.21     12.80 o 
   3   5  15      433.08      445.05     18.70 o 
   4   5  15       71.35       67.66     12.25 o 
   5   5  15       85.28      108.59     22.39 o 
   6   5  15       19.32       11.20     12.85 o 
  -5   6  15      212.23      221.43     39.92 o 
  -4   6  15      400.56      420.52     22.02 o 
  -3   6  15       70.21       74.83     14.79 o 
  -2   6  15       86.26      117.43     37.49 o 
  -1   6  15      135.24      107.47     12.08 o 
   0   6  15       10.87       20.32     13.74 o 
   1   6  15      127.17      129.73     14.86 o 
   2   6  15       17.37       -2.61     12.09 o 
   3   6  15       59.40       63.96     12.32 o 
 -12   0  16        6.52        6.75      8.97 o 
 -11   0  16      352.33      367.21     14.68 o 
 -10   0  16      266.40      303.71     24.46 o 
  -9   0  16      200.68      207.50     10.38 o 
  -8   0  16      918.33      882.10     22.20 o 
  -7   0  16      613.29      619.40     17.10 o 
  -6   0  16     1466.88     1419.12     35.34 o 
  -5   0  16      110.15       96.44      7.06 o 
  -4   0  16     5268.43     5126.01     95.10 o 
  -3   0  16       66.74       71.63      5.88 o 
  -2   0  16      404.41      390.13     11.91 o 
  -1   0  16     3476.22     3443.09     64.69 o 
   0   0  16      688.09      703.25     16.91 o 
   1   0  16     1659.05     1541.62     31.60 o 
   2   0  16      218.81      214.46      8.15 o 
   3   0  16     3537.57     3621.94     60.25 o 
   4   0  16      593.87      526.36     15.60 o 
   5   0  16      567.10      575.56     16.92 o 
   6   0  16       40.51       44.20     10.29 o 
   7   0  16      499.90      464.20     22.22 o 
   8   0  16      694.71      671.35     35.54 o 
   9   0  16      155.94      135.34     21.91 o 
  10   0  16      181.26      223.46     25.32 o 
 -12   1  16       28.62       25.95      7.84 o 
 -11   1  16        4.34        3.58      6.92 o 
 -10   1  16      385.79      375.17     13.50 o 
  -9   1  16       35.84       39.20      6.37 o 
  -8   1  16      261.52      244.34      8.99 o 
  -7   1  16       18.24       17.47      7.69 o 
  -6   1  16      334.12      308.64      9.39 o 
  -5   1  16      301.95      302.10      9.90 o 
  -4   1  16      271.09      283.75      7.74 o 
  -3   1  16     1588.63     1560.34     25.64 o 
  -2   1  16      393.89      374.77      7.51 o 
  -1   1  16     1355.46     1382.74     18.73 o 
   0   1  16      339.73      353.95      8.20 o 
   1   1  16      572.85      628.81     10.56 o 
   2   1  16      158.65      159.96      5.00 o 
   3   1  16      702.13      728.81     13.33 o 
   4   1  16      247.93      280.27      9.43 o 
   5   1  16       23.70       33.36      7.38 o 
   6   1  16      578.27      620.72     18.60 o 
   7   1  16       86.52       79.86     24.10 o 
   8   1  16      149.82      159.30     15.79 o 
   9   1  16       43.46       60.00     15.32 o 
 -12   2  16       42.10       43.01      9.00 o 
 -11   2  16      379.33      372.51     12.24 o 
 -10   2  16      238.26      250.68      9.93 o 
  -9   2  16      219.20      240.27      9.37 o 
  -8   2  16      308.89      307.47     10.10 o 
  -7   2  16     1131.52     1047.72     24.53 o 
  -6   2  16     2226.11     2146.93     40.89 o 
  -5   2  16     1214.79     1208.29     21.21 o 
  -4   2  16     1443.15     1433.93     28.18 o 
  -3   2  16      155.27      163.57      6.47 o 
  -2   2  16     2442.67     2395.26     40.96 o 
  -1   2  16     2767.26     2780.17     46.96 o 
   0   2  16      472.59      474.87     12.45 o 
   1   2  16     2609.00     2520.21     42.95 o 
   2   2  16      788.07      743.03     14.81 o 
   3   2  16      110.49      133.51      8.97 o 
   4   2  16      314.43      296.62     11.12 o 
   5   2  16      960.74      944.21     23.69 o 
   6   2  16      314.98      290.49     12.82 o 
   7   2  16      131.20      133.64     10.87 o 
   8   2  16      287.48      294.82     19.07 o 
   9   2  16       87.64       98.58     35.05 o 
 -11   3  16       10.00       19.24      7.93 o 
 -10   3  16       64.89       75.29      7.68 o 
  -9   3  16      229.54      254.55     10.36 o 
  -8   3  16        1.65        0.92      6.73 o 
  -7   3  16        2.02       -2.33      6.34 o 
  -6   3  16      350.67      353.57     11.68 o 
  -5   3  16      351.27      355.78     11.41 o 
  -4   3  16      336.07      359.39     11.59 o 
  -3   3  16        2.77        2.27      6.75 o 
  -2   3  16      132.93      128.78      7.31 o 
  -1   3  16       30.93       39.92      6.16 o 
   0   3  16      211.52      215.23      8.56 o 
   1   3  16      282.32      254.92     10.68 o 
   2   3  16      271.12      273.97     11.06 o 
   3   3  16        4.52       11.67      6.17 o 
   4   3  16      126.42      129.38     14.33 o 
   5   3  16      157.66      140.98     10.46 o 
   6   3  16      105.47      133.53     15.75 o 
   7   3  16       78.68       77.27     10.18 o 
   8   3  16       36.59       35.34     10.33 o 
 -10   4  16      116.48      128.15     10.10 o 
  -9   4  16      105.63      131.90      8.63 o 
  -8   4  16       28.69       34.76      6.91 o 
  -7   4  16      391.34      378.20     16.09 o 
  -6   4  16        6.11        7.48      7.04 o 
  -5   4  16      496.76      517.21     17.78 o 
  -4   4  16       75.33       83.54      7.53 o 
  -3   4  16      119.49      124.11      7.27 o 
  -2   4  16      278.71      291.29     10.03 o 
  -1   4  16      336.07      317.16     12.51 o 
   0   4  16      183.02      184.90     12.23 o 
   1   4  16       12.31       17.98      8.92 o 
   2   4  16      312.05      329.66     11.41 o 
   3   4  16      166.36      141.56      8.46 o 
   4   4  16      581.67      542.30     15.14 o 
   5   4  16        2.59       11.72      8.01 o 
   6   4  16       32.99       24.87      8.76 o 
   7   4  16       81.53       91.63     14.14 o 
  -8   5  16       45.95       51.41     14.74 o 
  -7   5  16       69.12       70.33     16.80 o 
  -6   5  16       18.88       33.32     13.69 o 
  -5   5  16       63.51       44.53     14.35 o 
  -4   5  16      143.43      142.39     15.64 o 
  -3   5  16        0.56        6.77     11.57 o 
  -2   5  16      265.52      267.14     16.86 o 
  -1   5  16       43.96       47.61     11.92 o 
   0   5  16      238.62      219.20     12.80 o 
   1   5  16       18.16       20.23      9.64 o 
   2   5  16      118.27      108.45     11.15 o 
   3   5  16       43.83       52.12     11.03 o 
   4   5  16       68.42       46.08     13.96 o 
   5   5  16      377.08      360.24     49.66 o 
  -4   6  16        5.10        4.49     14.36 o 
  -3   6  16       72.19       81.73     14.95 o 
  -2   6  16        1.25        7.44     13.59 o 
  -1   6  16        0.19       -4.26      9.72 o 
   0   6  16       18.85       31.19     11.15 o 
   1   6  16       17.88       32.25     11.24 o 
 -12   1  17       26.08       35.99      8.13 o 
 -11   1  17       50.54       62.27      7.79 o 
 -10   1  17       62.12       72.88      7.63 o 
  -9   1  17      185.84      183.08      8.62 o 
  -8   1  17      261.03      256.52      9.62 o 
  -7   1  17      244.95      233.33      8.92 o 
  -6   1  17        0.90       -3.62      4.87 o 
  -5   1  17        1.67        1.82      4.21 o 
  -4   1  17      881.95      868.13     21.99 o 
  -3   1  17      237.98      246.06      9.80 o 
  -2   1  17        1.19       -2.40      3.69 o 
  -1   1  17       43.29       47.51      4.28 o 
   0   1  17      291.87      301.64      7.66 o 
   1   1  17      216.20      208.56      6.65 o 
   2   1  17        5.15        5.54      4.17 o 
   3   1  17       31.27       27.80      5.52 o 
   4   1  17       20.03       19.79      6.57 o 
   5   1  17      327.81      348.22     14.29 o 
   6   1  17       81.67       90.88     10.75 o 
   7   1  17       27.77        7.70     11.69 o 
   8   1  17       48.60       40.83     13.33 o 
   9   1  17        3.12       -8.03     13.80 o 
 -11   2  17       94.41       91.19      8.38 o 
 -10   2  17       63.32       70.66      9.37 o 
  -9   2  17      128.08      119.82      7.94 o 
  -8   2  17      328.61      350.25     11.08 o 
  -7   2  17        1.81        1.85      5.80 o 
  -6   2  17      210.67      205.54      8.02 o 
  -5   2  17       32.35       27.96      5.49 o 
  -4   2  17       15.29        9.93      5.58 o 
  -3   2  17       25.22       26.23      5.76 o 
  -2   2  17      297.74      265.17     12.51 o 
  -1   2  17       28.54       18.71      5.50 o 
   0   2  17        0.14       -0.66      5.41 o 
   1   2  17        6.22        1.36      6.68 o 
   2   2  17        4.13        3.46      5.05 o 
   3   2  17       26.48       33.28      6.44 o 
   4   2  17      116.61      100.31      7.80 o 
   5   2  17       76.05       64.69      8.73 o 
   6   2  17      156.38      174.20     11.27 o 
   7   2  17      148.15      167.78     16.55 o 
   8   2  17      165.38      140.38     15.32 o 
 -10   3  17        2.01       -1.48      7.63 o 
  -9   3  17      233.80      252.25     11.44 o 
  -8   3  17       11.95       16.87      7.12 o 
  -7   3  17       55.25       67.57      7.53 o 
  -6   3  17      534.37      538.65     14.78 o 
  -5   3  17       13.56       16.53      6.21 o 
  -4   3  17      162.80      167.73      9.77 o 
  -3   3  17        4.62        3.82      6.70 o 
  -2   3  17     1243.41     1205.72     23.83 o 
  -1   3  17      261.25      253.56     11.24 o 
   0   3  17      313.42      347.33     11.49 o 
   1   3  17      534.18      544.74     14.80 o 
   2   3  17       44.85       44.57      6.78 o 
   3   3  17      590.61      608.21     15.74 o 
   4   3  17        8.85       17.58      7.12 o 
   5   3  17      678.36      728.94     21.95 o 
   6   3  17        9.19       17.65      9.05 o 
   7   3  17      116.92      123.60     11.29 o 
   8   3  17      167.47      189.55     17.11 o 
  -9   4  17       57.64       57.75      7.98 o 
  -8   4  17      201.01      224.27     10.76 o 
  -7   4  17      104.13       92.58      7.90 o 
  -6   4  17       24.97       15.19      6.75 o 
  -5   4  17        4.21        5.72      6.39 o 
  -4   4  17        4.09        7.58      6.31 o 
  -3   4  17        0.42       -3.71      6.14 o 
  -2   4  17       37.29       44.79      6.61 o 
  -1   4  17       42.40       48.93      6.53 o 
   0   4  17       96.63       73.93      7.16 o 
   1   4  17       51.11       47.04      6.79 o 
   2   4  17      145.11      157.24      8.97 o 
   3   4  17       32.51       36.49      7.24 o 
   4   4  17       82.39       65.74      8.64 o 
   5   4  17      167.00      149.34     10.66 o 
   6   4  17        3.33        8.04      8.85 o 
  -7   5  17       73.52       81.00     18.74 o 
  -6   5  17       25.01       31.08     17.53 o 
  -5   5  17      206.43      255.19     43.82 o 
  -4   5  17      640.59      652.23     23.10 o 
  -3   5  17       64.40       68.68     23.07 o 
  -2   5  17      491.03      581.63     20.74 o 
  -1   5  17      102.73      105.09     13.72 o 
   0   5  17      497.20      480.33     25.55 o 
   1   5  17      298.83      322.77     15.95 o 
   2   5  17      123.57      143.58     26.61 o 
   3   5  17      337.93      350.10     16.83 o 
   4   5  17        6.56        0.53     12.15 o 
 -11   0  18     1019.40     1027.44     59.03 o 
 -10   0  18      113.60      141.33     14.61 o 
  -9   0  18     1256.69     1263.47     47.77 o 
  -8   0  18       35.58       58.09      8.34 o 
  -7   0  18      630.60      636.38     18.23 o 
  -6   0  18      843.02      914.01     22.24 o 
  -5   0  18       58.35       55.37      6.82 o 
  -4   0  18     2465.42     2474.96     48.74 o 
  -3   0  18      657.87      675.92     17.51 o 
  -2   0  18     2236.69     2249.19     52.78 o 
  -1   0  18       29.29       32.55      6.90 o 
   0   0  18     1727.85     1726.08     35.20 o 
   1   0  18      964.06      962.03     19.31 o 
   2   0  18     1385.12     1512.24     28.07 o 
   3   0  18      202.85      229.36      9.14 o 
   4   0  18       44.29       42.90      8.00 o 
   5   0  18     1486.75     1592.27     42.77 o 
   6   0  18       26.21       41.87     14.61 o 
   7   0  18      482.20      526.76     31.16 o 
   8   0  18       51.50       57.45     18.50 o 
 -11   1  18       62.39       50.69      8.18 o 
 -10   1  18       10.22        6.36      7.00 o 
  -9   1  18        4.60       -2.54      6.53 o 
  -8   1  18      104.21      108.69      7.59 o 
  -7   1  18      213.53      211.65     11.77 o 
  -6   1  18      541.33      508.96     14.58 o 
  -5   1  18      512.08      496.58     12.16 o 
  -4   1  18        1.63       -3.05      4.66 o 
  -3   1  18       16.71       10.90      4.28 o 
  -2   1  18      174.79      161.80      5.92 o 
  -1   1  18       80.59       93.53      5.53 o 
   0   1  18       78.94       73.98      6.60 o 
   1   1  18       87.86       67.71      6.31 o 
   2   1  18      442.20      454.98     16.58 o 
   3   1  18        1.88        3.23      5.34 o 
   4   1  18      542.21      492.41     14.47 o 
   5   1  18        5.06       -2.91      8.11 o 
   6   1  18      183.33      175.04     14.61 o 
   7   1  18      156.78      165.04     15.66 o 
   8   1  18       14.35       15.01     13.33 o 
 -11   2  18      126.33      138.62      9.18 o 
 -10   2  18       79.42       89.97      8.37 o 
  -9   2  18      514.77      499.52     13.73 o 
  -8   2  18      299.20      282.47     21.46 o 
  -7   2  18      987.84      970.88     38.09 o 
  -6   2  18      348.46      366.09     10.87 o 
  -5   2  18       70.36       75.81      7.52 o 
  -4   2  18      351.79      383.59     12.24 o 
  -3   2  18      337.66      339.79     23.40 o 
  -2   2  18     1281.88     1294.80     25.00 o 
  -1   2  18      643.46      619.16     15.29 o 
   0   2  18      164.13      180.29     10.68 o 
   1   2  18       31.30       27.13      7.38 o 
   2   2  18      232.71      228.30      8.81 o 
   3   2  18      955.18      930.85     20.38 o 
   4   2  18      252.08      260.91     12.08 o 
   5   2  18      289.58      265.13     12.92 o 
   6   2  18       51.08       50.02     10.30 o 
   7   2  18      349.05      342.00     22.39 o 
   8   2  18      158.54      163.95     16.38 o 
 -10   3  18       24.56       10.23      8.36 o 
  -9   3  18       58.05       51.14      8.38 o 
  -8   3  18       11.08        6.45      7.58 o 
  -7   3  18       11.49        7.49      7.09 o 
  -6   3  18       80.10       87.95      8.01 o 
  -5   3  18        2.72        5.66      6.63 o 
  -4   3  18      102.63       95.91      7.61 o 
  -3   3  18       10.63       19.77      6.41 o 
  -2   3  18        3.37       -0.58      6.18 o 
  -1   3  18        7.26       -1.89      6.08 o 
   0   3  18       54.53       59.93      9.49 o 
   1   3  18       36.57       31.65      6.18 o 
   2   3  18       17.86       22.77      6.64 o 
   3   3  18        8.94       -1.64      6.98 o 
   4   3  18       24.64        9.78      7.61 o 
   5   3  18        8.71        9.53      8.73 o 
   6   3  18        0.25        6.53      9.46 o 
   7   3  18        5.71        8.28      9.83 o 
  -9   4  18        2.68        9.74      9.74 o 
  -8   4  18      100.66      109.72      8.83 o 
  -7   4  18      121.98      118.24      9.84 o 
  -6   4  18        2.63        2.51      6.90 o 
  -5   4  18      228.04      221.26     10.46 o 
  -4   4  18      121.46      106.98      8.06 o 
  -3   4  18      244.27      263.62     11.88 o 
  -2   4  18        3.52       12.52      6.66 o 
  -1   4  18      329.87      313.90     11.30 o 
   0   4  18       50.88       66.80     10.15 o 
   1   4  18      225.19      227.23     10.71 o 
   2   4  18      204.12      200.15      9.78 o 
   3   4  18       94.12       93.98      8.35 o 
   4   4  18       10.63       11.41      7.82 o 
   5   4  18        9.21       15.51      9.28 o 
  -6   5  18        0.50        3.45     14.96 o 
  -5   5  18       24.18       40.72     12.12 o 
  -4   5  18       40.11       51.81     11.94 o 
  -3   5  18       98.43      116.45     13.00 o 
  -2   5  18       20.25       31.37     10.58 o 
  -1   5  18       68.88       58.42     12.74 o 
   0   5  18        6.10        1.68      9.71 o 
   1   5  18       53.51       58.95     16.19 o 
   2   5  18       18.62       35.92     10.74 o 
   3   5  18       14.43       16.20     11.80 o 
 -11   1  19        4.59       -2.97      7.80 o 
 -10   1  19        5.27        8.41      7.59 o 
  -9   1  19      137.87      131.00      8.49 o 
  -8   1  19      143.02      139.38      8.23 o 
  -7   1  19       58.35       53.35      7.28 o 
  -6   1  19      218.12      243.25      9.09 o 
  -5   1  19       22.71       30.12      5.92 o 
  -4   1  19      237.73      243.71     11.51 o 
  -3   1  19       64.20       70.12      5.81 o 
  -2   1  19      150.51      149.68      6.68 o 
  -1   1  19      139.97      132.92      7.57 o 
   0   1  19       19.02        8.50      9.63 o 
   1   1  19        7.30       12.08      5.32 o 
   2   1  19        7.88        3.75      5.47 o 
   3   1  19        4.90       -1.20      5.74 o 
   4   1  19       55.91       60.41      7.50 o 
   5   1  19      162.73      167.41     11.40 o 
   6   1  19      120.77      105.32     13.65 o 
   7   1  19       27.12       20.39     13.52 o 
   8   1  19        4.15       -7.79     17.53 o 
 -10   2  19      106.19       95.97      8.88 o 
  -9   2  19        2.89        1.45      7.23 o 
  -8   2  19       11.99       18.19      6.62 o 
  -7   2  19       69.46       80.69      8.20 o 
  -6   2  19        6.94       12.27      7.02 o 
  -5   2  19      235.85      243.40     10.62 o 
  -4   2  19        1.20       -2.58      6.34 o 
  -3   2  19      241.99      241.83     11.49 o 
  -2   2  19        3.30        2.25      5.96 o 
  -1   2  19        3.10       -3.10      5.92 o 
   0   2  19       62.46       66.69      7.27 o 
   1   2  19        1.02       -5.77      5.77 o 
   2   2  19      302.29      292.66      9.97 o 
   3   2  19        3.49       -0.41      7.02 o 
   4   2  19      126.31      141.57      9.41 o 
   5   2  19       70.62       65.52     11.98 o 
   6   2  19       22.71       29.22     10.20 o 
   7   2  19       60.87       74.36     14.86 o 
  -9   3  19      456.51      442.77     14.90 o 
  -8   3  19        2.78        3.94      7.73 o 
  -7   3  19      129.65      141.78      9.36 o 
  -6   3  19       23.65       18.15      7.44 o 
  -5   3  19      377.78      391.43     15.39 o 
  -4   3  19      498.63      485.88     28.60 o 
  -3   3  19      218.11      210.82     16.86 o 
  -2   3  19      261.31      279.35     10.97 o 
  -1   3  19        6.22       -3.10      6.62 o 
   0   3  19      587.50      566.94     15.32 o 
   1   3  19        4.98        9.59      6.00 o 
   2   3  19      257.36      282.27     12.93 o 
   3   3  19       74.76       69.74      8.40 o 
   4   3  19       20.64       17.94      8.31 o 
   5   3  19      122.41      152.86     11.94 o 
   6   3  19       47.11       39.35     10.37 o 
  -8   4  19        2.32       -3.73      8.92 o 
  -7   4  19      108.79      106.70     11.03 o 
  -6   4  19       46.30       38.82      7.73 o 
  -5   4  19      201.09      219.18     10.24 o 
  -4   4  19       74.59       78.64      8.33 o 
  -3   4  19      195.06      197.42     10.97 o 
  -2   4  19        6.00        2.83      6.92 o 
  -1   4  19      160.42      162.97      9.30 o 
   0   4  19      292.95      324.98     16.93 o 
   1   4  19        9.99        4.34     11.58 o 
   2   4  19      341.15      372.50     13.41 o 
   3   4  19       53.01       48.94      8.65 o 
   4   4  19      217.69      216.91     10.99 o 
  -5   5  19      314.29      329.48     17.29 o 
  -4   5  19       87.51       73.12     12.71 o 
  -3   5  19       45.22       66.80     12.32 o 
  -2   5  19      227.34      242.45     19.28 o 
  -1   5  19       30.95       19.96     13.03 o 
   0   5  19      226.10      237.15     15.26 o 
   1   5  19        1.91      -10.52     10.52 o 
 -10   0  20        3.09       -5.43     11.15 o 
  -9   0  20      579.60      590.72     19.76 o 
  -8   0  20      634.57      632.26     23.47 o 
  -7   0  20      869.83      871.13     22.78 o 
  -6   0  20      875.09      907.08     34.06 o 
  -5   0  20      189.09      178.24     17.31 o 
  -4   0  20       25.63       39.33      7.48 o 
  -3   0  20      999.99     1051.77     24.72 o 
  -2   0  20      475.61      528.18     19.86 o 
  -1   0  20       54.12       63.34      7.49 o 
   0   0  20      836.13      912.43     30.38 o 
   1   0  20       56.91       76.10      6.83 o 
   2   0  20      897.56      985.07     23.92 o 
   3   0  20        6.50        9.97      9.59 o 
   4   0  20      567.24      627.53     30.67 o 
   5   0  20        1.21      -13.14     13.14 o 
   6   0  20        1.82       -1.46     15.09 o 
   7   0  20      365.93      421.11     28.24 o 
 -10   1  20      495.92      492.92     19.94 o 
  -9   1  20       21.93       29.56      8.78 o 
  -8   1  20      212.99      211.82      9.77 o 
  -7   1  20      501.62      494.65     21.13 o 
  -6   1  20      192.93      182.39      8.50 o 
  -5   1  20      737.28      735.20     15.86 o 
  -4   1  20      191.09      186.34      7.87 o 
  -3   1  20      591.14      582.41     23.33 o 
  -2   1  20       17.15       16.55      6.25 o 
  -1   1  20     1566.86     1487.66     28.24 o 
   0   1  20      399.52      405.79     17.85 o 
   1   1  20      549.99      522.36     12.76 o 
   2   1  20      442.32      421.85     15.70 o 
   3   1  20       65.30       62.14      7.70 o 
   4   1  20      411.71      393.97     14.02 o 
   5   1  20       35.65        6.40     11.09 o 
   6   1  20      368.28      381.36     20.24 o 
   7   1  20       16.18       -3.89     18.01 o 
 -10   2  20        4.72       -1.07      7.84 o 
  -9   2  20      223.37      239.88     17.71 o 
  -8   2  20       36.78       52.56      8.63 o 
  -7   2  20       22.07       26.69      7.70 o 
  -6   2  20       65.62       44.95      7.69 o 
  -5   2  20      117.76      119.24     15.80 o 
  -4   2  20      564.93      582.02     37.80 o 
  -3   2  20      118.21      122.58     15.36 o 
  -2   2  20       39.60       26.92      7.09 o 
  -1   2  20        5.50        0.20      6.71 o 
   0   2  20      150.32      167.08      8.90 o 
   1   2  20      128.32      146.52      7.87 o 
   2   2  20      516.09      542.00     15.34 o 
   3   2  20       11.28       12.68      7.65 o 
   4   2  20       57.92       61.53      8.37 o 
   5   2  20      112.30      105.77     11.04 o 
   6   2  20       78.59       73.96     13.79 o 
  -9   3  20      121.13      135.49     12.89 o 
  -8   3  20      124.82      130.92     10.02 o 
  -7   3  20      134.01      136.98      9.89 o 
  -6   3  20      371.14      356.86     13.03 o 
  -5   3  20      260.14      242.72     11.06 o 
  -4   3  20      582.61      557.19     42.58 o 
  -3   3  20      108.01      109.29      8.37 o 
  -2   3  20       81.36       66.66      7.96 o 
  -1   3  20      222.29      216.40     12.02 o 
   0   3  20      389.41      364.47     14.36 o 
   1   3  20       95.67       72.10      8.00 o 
   2   3  20      170.74      162.83      9.62 o 
   3   3  20       59.29       48.46      8.51 o 
   4   3  20       26.22       32.27      8.87 o 
   5   3  20      137.61      149.16     12.03 o 
  -7   4  20       10.65        7.55      8.64 o 
  -6   4  20      121.07      115.89      9.42 o 
  -5   4  20        0.90       -2.68      8.99 o 
  -4   4  20       58.64       49.58      9.42 o 
  -3   4  20      100.67      108.92      8.85 o 
  -2   4  20       68.38       67.64      8.12 o 
  -1   4  20      211.00      213.02     10.32 o 
   0   4  20       22.67       38.76      8.15 o 
   1   4  20      126.79      133.30      9.34 o 
   2   4  20        8.81       14.34      8.78 o 
   3   4  20      163.91      179.76     12.16 o 
  -9   1  21       76.18       58.11      8.26 o 
  -8   1  21       23.55       20.62      7.30 o 
  -7   1  21        0.94       -0.99      6.71 o 
  -6   1  21        1.23        0.24      6.41 o 
  -5   1  21       10.93       11.26      6.22 o 
  -4   1  21        9.10       17.37      7.00 o 
  -3   1  21       45.37       53.11      7.41 o 
  -2   1  21       11.58        7.77      6.47 o 
  -1   1  21       25.70       24.90      6.63 o 
   0   1  21        4.72        4.42      6.76 o 
   1   1  21       28.91       29.55      6.35 o 
   2   1  21       70.89       85.36      8.36 o 
   3   1  21       39.27       34.54      7.79 o 
   4   1  21       10.58       12.06      7.94 o 
   5   1  21       91.75       87.92     36.76 o 
   6   1  21        3.09      -16.07     16.07 o 
  -9   2  21        0.52        4.14      8.60 o 
  -8   2  21      212.76      229.17     11.40 o 
  -7   2  21       16.41        3.98      9.25 o 
  -6   2  21      104.09      103.52      9.41 o 
  -5   2  21       74.51       77.62      8.55 o 
  -4   2  21       74.33       79.63      8.30 o 
  -3   2  21       70.44       75.14      8.03 o 
  -2   2  21       13.95       11.71      6.93 o 
  -1   2  21      385.03      372.06     15.99 o 
   0   2  21        7.43        7.62      7.16 o 
   1   2  21      216.65      220.57      9.23 o 
   2   2  21       82.87       82.79      8.47 o 
   3   2  21        2.18        6.12      7.40 o 
   4   2  21      153.62      172.04     10.77 o 
   5   2  21        0.77       -1.88      9.81 o 
  -8   3  21        4.95        4.20      8.46 o 
  -7   3  21      190.10      182.21     14.16 o 
  -6   3  21        5.02       -0.90      7.77 o 
  -5   3  21      161.53      169.79     10.16 o 
  -4   3  21       83.30      100.24      8.99 o 
  -3   3  21        0.74       -4.81      7.52 o 
  -2   3  21        2.04       -1.57      7.13 o 
  -1   3  21        0.01       -4.64     14.33 o 
   0   3  21       36.21       33.01      8.30 o 
   1   3  21        8.93        8.41      7.40 o 
   2   3  21       15.94       25.36      8.37 o 
   3   3  21      175.33      160.53     10.09 o 
   4   3  21        4.23       -0.12      8.72 o 
  -5   4  21        3.13       -6.70      8.04 o 
  -4   4  21       35.94       47.52      8.34 o 
  -3   4  21      264.39      291.15     14.76 o 
  -2   4  21       24.71       16.15      8.10 o 
  -1   4  21      628.48      629.01     27.54 o 
   0   4  21       12.47       17.76      7.96 o 
   1   4  21       98.75       91.70      9.29 o 
   2   4  21       95.75      107.18     13.07 o 
  -9   0  22       79.56       71.14     10.65 o 
  -8   0  22        8.86       12.14      9.28 o 
  -7   0  22        0.44        0.93      8.68 o 
  -6   0  22       12.81       11.02      7.94 o 
  -5   0  22      141.11      138.02     10.07 o 
  -4   0  22      113.90      102.58      9.26 o 
  -3   0  22       10.44        8.16      7.33 o 
  -2   0  22      618.02      632.77     26.59 o 
  -1   0  22      102.64      115.00     11.53 o 
   0   0  22        0.21       13.33      9.19 o 
   1   0  22      122.38      103.70     11.93 o 
   2   0  22       60.84       31.81     10.72 o 
   3   0  22      419.54      423.41     20.12 o 
   4   0  22       33.82       13.63     16.07 o 
   5   0  22       77.90       73.03     18.50 o 
  -9   1  22       41.49       42.90      8.48 o 
  -8   1  22      265.72      275.90     13.13 o 
  -7   1  22       83.25       71.28      7.99 o 
  -6   1  22      273.55      289.37     21.14 o 
  -5   1  22       51.29       53.00     11.03 o 
  -4   1  22      325.78      314.33     12.17 o 
  -3   1  22      117.24      118.64      9.42 o 
  -2   1  22      356.01      371.74     13.03 o 
  -1   1  22      815.29      818.60     35.84 o 
   0   1  22        8.31        9.45      7.06 o 
   1   1  22      364.04      371.06     11.55 o 
   2   1  22        5.60        0.15      6.90 o 
   3   1  22      286.87      300.38     11.89 o 
   4   1  22      223.83      270.49     16.63 o 
   5   1  22       43.53       50.14     17.53 o 
  -8   2  22        3.69       -3.69      9.29 o 
  -7   2  22        3.49       -1.18      8.61 o 
  -6   2  22       49.05       30.31      8.58 o 
  -5   2  22       12.71        9.46      8.04 o 
  -4   2  22      101.67       99.55      9.25 o 
  -3   2  22       32.83       28.98      7.96 o 
  -2   2  22        4.90        0.02      7.22 o 
  -1   2  22       11.71       21.68      7.97 o 
   0   2  22       15.25        8.74      7.82 o 
   1   2  22        7.25        5.71      6.78 o 
   2   2  22        1.39        2.05      7.63 o 
   3   2  22       15.21        8.98      8.44 o 
   4   2  22       39.40       46.60      8.93 o 
  -6   3  22      143.47      144.68     17.38 o 
  -5   3  22       15.87       10.29      9.44 o 
  -4   3  22       87.64       99.74      9.69 o 
  -3   3  22       63.55       53.73      8.78 o 
  -2   3  22       48.06       48.15      8.61 o 
  -1   3  22       93.44       87.06      9.05 o 
   0   3  22      132.46      125.62     10.79 o 
   1   3  22       19.03       30.55      8.85 o 
   2   3  22       90.23       85.92      9.04 o 
   3   3  22      105.16      120.50     10.57 o 
  -3   4  22       28.70       22.96      8.46 o 
  -2   4  22        3.62        0.89      8.50 o 
  -1   4  22       33.98       45.39     11.16 o 
  -8   1  23        1.39       -1.10      9.56 o 
  -7   1  23       91.10      106.09      9.92 o 
  -6   1  23        4.69        5.36      8.03 o 
  -5   1  23       45.05       49.04      9.28 o 
  -4   1  23       24.44       19.40      7.69 o 
  -3   1  23        4.15        3.76      7.67 o 
  -2   1  23       29.80       39.12      8.02 o 
  -1   1  23       83.67       99.24      9.46 o 
   0   1  23        3.05       11.63      7.68 o 
   1   1  23       13.46       14.71      6.96 o 
   2   1  23       69.71       69.16      8.42 o 
   3   1  23       52.85       38.21     14.12 o 
   4   1  23       11.19        1.46     16.55 o 
  -7   2  23       20.23       24.67      8.72 o 
  -6   2  23       25.06       32.57      9.07 o 
  -5   2  23       38.50       48.44      8.56 o 
  -4   2  23       47.03       60.80      8.91 o 
  -3   2  23        4.17        1.20      8.92 o 
  -2   2  23       70.18       53.45      8.71 o 
  -1   2  23       15.04       25.35      8.50 o 
   0   2  23       12.28       10.20      7.47 o 
   1   2  23      155.63      155.09      9.78 o 
   2   2  23       15.93       17.91      8.30 o 
   3   2  23       44.82       46.80      9.21 o 
  -5   3  23      119.37       99.65     13.28 o 
  -4   3  23      121.64      108.36     12.93 o 
  -3   3  23       22.33        8.08      8.53 o 
  -2   3  23       60.93       53.47      9.22 o 
  -1   3  23        6.76       -7.75      8.11 o 
   0   3  23      214.06      214.28     11.14 o 
   1   3  23      116.85      117.27     10.03 o 
  -7   0  24      360.39      323.11     18.91 o 
  -6   0  24       10.31        4.22      9.02 o 
  -5   0  24      363.93      363.59     15.82 o 
  -4   0  24      347.33      347.55     31.16 o 
  -3   0  24      128.94      156.49     13.53 o 
  -2   0  24      159.00      142.20     19.96 o 
  -1   0  24       16.58       23.27     18.74 o 
   0   0  24     1268.97     1189.64     62.07 o 
   1   0  24      175.79      157.74     24.83 o 
   2   0  24      156.39      127.55     23.37 o 
  -6   1  24      198.09      245.82     15.17 o 
  -5   1  24       19.80       18.71      8.78 o 
  -4   1  24      305.02      328.53     13.41 o 
  -3   1  24       43.71       58.21      8.58 o 
  -2   1  24      319.77      339.42     15.98 o 
  -1   1  24        1.89       -7.68      7.68 o 
   0   1  24       26.24       44.47      7.68 o 
   1   1  24      255.42      305.62     15.11 o 
   2   1  24       57.11       57.52     15.34 o 
  -5   2  24       83.86       77.58      9.66 o 
  -4   2  24       23.22       18.22      8.86 o 
  -3   2  24       44.54       42.10      9.14 o 
  -2   2  24      161.42      163.59     15.46 o 
  -1   2  24        9.19        5.02      8.76 o 
   0   2  24      130.81      136.12     11.29 o 
   1   2  24       38.35       30.95      8.96 o 
  -4   1  25        8.12        2.05      8.57 o 
  -3   1  25        4.75        5.97      8.38 o 
  -2   1  25        1.79       -8.29      8.29 o 
  -1   1  25        2.04       19.23     10.52 o 
   0   1  25       64.75       77.34     11.74 o 
                                                 
